# Supplementary material for: Combining Heat Stress with Pre-Existing Drought Exacerbated the Effects on Chlorophyll Fluorescence Rise Kinetics in Four Contrasting Plant Species
Source: Int J Mol Sci. 2021 Oct 1;22(19):10682. doi: 10.3390/ijms221910682 (PMC8508795; doi:10.3390/ijms221910682)
Supplement: Supplementary file 1 [file ijms-22-10682-s001.zip]

Archive with 3 entries (2 files):
- ijms-1371112-supplementary/
- ijms-1371112-supplementary/Data.xlsx
- ijms-1371112-supplementary/Supplementary material.pdf
