# Supplementary material for: Combining Heat Stress with Pre-Existing Drought Exacerbated the Effects on Chlorophyll Fluorescence Rise Kinetics in Four Contrasting Plant Species
Source: Int J Mol Sci. 2021 Oct 1;22(19):10682. doi: 10.3390/ijms221910682 (PMC8508795; doi:10.3390/ijms221910682)
Supplement: Supplementary file 1 [file ijms-22-10682-s001.zip › ijms-1371112-supplementary/Data.xlsx]

## Sheet: wheat
Day	Group	Fo	Fj	Fi	Fm	Voj	Mo	Area	Sm	ΦPo	φo	ΦEo	ΦDo	PIabs	ABS/RC	TRo/RC	ETo/RC	DIo/RC	REo/RC	ΦRo	δRo	PItot	Vj	ΔVip
1	dt	5334	13210	20558	27208	0.321472	0.463	10048772	459.393	0.804	0.64	0.514	0.196	4.557	1.6	1.286	0.823	0.314	0.390978	0.244361	0.475064	4.12406	0.36	0.304014
1	dt	5125	13041	19781	25812	0.304451	0.466	8466847	409.283	0.801	0.617	0.495	0.199	4.282	1.521	1.219	0.752	0.302	0.355279	0.233583	0.472446	3.8347	0.383	0.291536
1	dt	4826	10658	18175	24995	0.318167	0.368	9841524	487.953	0.807	0.711	0.574	0.193	6.52	1.576	1.272	0.904	0.304	0.430394	0.273093	0.4761	5.92512	0.289	0.338143
1	dt	4875	11625	18554	25105	0.328176	0.438	10189586	503.687	0.806	0.666	0.537	0.194	5.09	1.628	1.312	0.874	0.316	0.424886	0.260987	0.48614	4.81542	0.334	0.323826
1	dt	5075	10568	20429	26590	0.340762	0.348	9450542	439.254	0.809	0.745	0.603	0.191	7.332	1.687	1.365	1.016	0.322	0.390306	0.231361	0.384159	4.57368	0.255	0.286358
1	dt	5234	11486	21904	27438	0.34272	0.386	8715993	392.542	0.809	0.718	0.581	0.191	6.386	1.695	1.372	0.985	0.323	0.34083	0.20108	0.34602	3.37883	0.282	0.249234
1	dt	4985	10229	20239	26201	0.349959	0.346	9040611	426.122	0.81	0.753	0.61	0.19	7.499	1.729	1.4	1.054	0.329	0.393628	0.227662	0.373461	4.46992	0.247	0.281014
1	dt	5085	11067	21266	26790	0.346511	0.382	9010470	415.133	0.81	0.724	0.587	0.19	6.554	1.712	1.387	1.005	0.325	0.352935	0.206153	0.351179	3.5474	0.276	0.254504
1	dt	5284	10997	21844	27816	0.359889	0.365	9913127	439.958	0.81	0.746	0.605	0.19	7.071	1.775	1.438	1.073	0.337	0.380807	0.214539	0.354899	3.89008	0.254	0.265045
1	dt	5354	11496	22712	27747	0.3655	0.401	9942357	443.994	0.807	0.726	0.586	0.193	6.114	1.81	1.461	1.06	0.349	0.329288	0.181927	0.310649	2.75522	0.274	0.224847
4	dt	4975	10189	20409	26590	0.330609	0.319	12096461	559.633	0.813	0.759	0.617	0.187	8.395	1.628	1.323	1.004	0.305	0.378564	0.232533	0.377056	5.08133	0.241	0.285959
4	dt	4437	8863	18066	24098	0.317614	0.286	9226928	469.301	0.816	0.775	0.632	0.184	9.793	1.557	1.271	0.985	0.287	0.390231	0.25063	0.396174	6.42524	0.225	0.3068
4	dt	4646	9282	17168	24207	0.316453	0.3	9780266	499.988	0.808	0.763	0.617	0.192	8.659	1.565	1.265	0.965	0.3	0.455696	0.29118	0.472224	7.74758	0.237	0.359849
4	dt	4666	9551	18265	25115	0.334886	0.32	10272598	502.352	0.814	0.761	0.62	0.186	8.492	1.644	1.339	1.019	0.305	0.448536	0.272832	0.440172	6.67695	0.239	0.33498
4	dt	4875	9751	17727	24975	0.319473	0.31	9679328	481.559	0.805	0.757	0.61	0.195	8.117	1.586	1.276	0.967	0.31	0.460535	0.290375	0.476251	7.38089	0.243	0.360597
4	dt	4706	9322	17338	24646	0.323982	0.3	10068060	504.918	0.809	0.769	0.622	0.191	8.785	1.601	1.295	0.996	0.306	0.475325	0.296892	0.477234	8.01983	0.231	0.366499
4	dt	5075	10439	20937	26899	0.348883	0.343	10916760	500.218	0.811	0.754	0.612	0.189	7.661	1.722	1.397	1.054	0.325	0.380646	0.221049	0.361145	4.33076	0.246	0.273185
4	dt	4357	8814	16161	22672	0.335933	0.327	8978379	490.22	0.808	0.757	0.611	0.192	7.864	1.662	1.343	1.016	0.319	0.479062	0.288244	0.471517	7.01634	0.243	0.355501
7	dt	5324	12403	20608	25802	0.337732	0.467	8754801	427.522	0.794	0.654	0.519	0.206	4.273	1.704	1.352	0.885	0.352	0.342827	0.201189	0.387375	2.7019	0.346	0.253638
7	dt	4965	11416	19442	24786	0.334139	0.435	8366872	422.122	0.8	0.675	0.539	0.2	4.954	1.67	1.336	0.901	0.335	0.361385	0.216398	0.401093	3.31773	0.325	0.269613
7	dt	4676	9511	18734	22981	0.350199	0.37	9114775	497.939	0.797	0.736	0.586	0.203	6.195	1.76	1.402	1.032	0.358	0.325152	0.184745	0.315069	2.84971	0.264	0.232013
7	dt	5689	14630	22920	28317	0.338496	0.535	10821106	478.218	0.799	0.605	0.483	0.201	3.596	1.693	1.353	0.818	0.34	0.323709	0.191204	0.395732	2.355	0.395	0.23851
7	dt	5324	13190	21814	27218	0.331917	0.477	10896514	497.694	0.804	0.641	0.515	0.196	4.441	1.651	1.328	0.851	0.323	0.328187	0.198781	0.385648	2.78776	0.359	0.246826
7	dt	4836	11346	19402	25713	0.333519	0.416	10680436	511.589	0.812	0.688	0.559	0.188	5.794	1.644	1.335	0.919	0.309	0.402667	0.244931	0.438157	4.5185	0.312	0.302294
7	dt	4826	10379	19372	25623	0.30336	0.324	10567294	508.116	0.812	0.733	0.595	0.188	7.911	1.495	1.214	0.89	0.282	0.365258	0.24432	0.410403	5.50663	0.267	0.300572
7	dt	4646	9651	18943	25244	0.314835	0.306	10635099	516.317	0.816	0.757	0.618	0.184	8.954	1.543	1.259	0.953	0.284	0.385333	0.24973	0.404337	6.07799	0.243	0.305903
7	dt	4626	9272	18863	24825	0.341287	0.314	9472245	468.946	0.814	0.77	0.627	0.186	8.715	1.677	1.365	1.051	0.313	0.402739	0.240155	0.383196	5.41429	0.23	0.295163
7	dt	5414	12004	21844	26999	0.358658	0.438	9186601	425.601	0.799	0.695	0.555	0.201	5.057	1.794	1.434	0.996	0.36	0.34322	0.191315	0.344598	2.65888	0.305	0.238823
7	dt	4945	10020	20229	24576	0.342334	0.354	47582953	2423.87	0.799	0.741	0.592	0.201	6.651	1.712	1.367	1.014	0.344	0.302062	0.176438	0.297891	2.82189	0.259	0.221435
7	dt	4746	9472	19521	24207	0.3459	0.336	9118323	468.543	0.804	0.757	0.609	0.196	7.427	1.721	1.384	1.048	0.337	0.333235	0.193628	0.317972	3.46258	0.243	0.240789
9	dt	5105	10688	20738	26979	0.325191	0.332	9288063	424.617	0.811	0.745	0.604	0.189	7.8	1.603	1.3	0.968	0.303	0.371059	0.231478	0.383325	4.84848	0.255	0.285316
9	dt	4836	9920	19741	25493	0.324035	0.319	9767855	472.859	0.81	0.754	0.611	0.19	8.192	1.597	1.294	0.976	0.303	0.360496	0.225733	0.369361	4.79799	0.246	0.278453
9	dt	4616	9382	18734	24636	0.330796	0.315	9397133	469.387	0.813	0.762	0.619	0.187	8.534	1.627	1.322	1.007	0.305	0.390441	0.239976	0.387727	5.40423	0.238	0.294805
9	dt	5115	10558	20967	26470	0.329565	0.336	8671207	406.05	0.807	0.745	0.601	0.193	7.469	1.634	1.318	0.982	0.316	0.339953	0.20805	0.346184	3.95471	0.255	0.257691
9	dt	4836	9960	19801	25115	0.334421	0.338	8446493	416.514	0.807	0.747	0.603	0.193	7.484	1.657	1.338	1	0.319	0.350024	0.211239	0.350024	4.03027	0.253	0.262044
9	dt	4277	8574	16311	22582	0.315236	0.296	8073923	441.077	0.811	0.765	0.62	0.189	8.96	1.557	1.262	0.966	0.295	0.432034	0.277479	0.44724	7.24957	0.235	0.342584
9	dt	4826	9910	18215	25244	0.313258	0.312	10185691	498.858	0.809	0.751	0.607	0.191	8.225	1.552	1.255	0.942	0.297	0.431036	0.277729	0.457576	6.9384	0.249	0.344255
9	dt	4696	10020	17448	24746	0.323873	0.344	10452733	521.333	0.81	0.734	0.595	0.19	7.383	1.6	1.296	0.952	0.304	0.470737	0.294211	0.494471	7.22152	0.266	0.36399
9	dt	4846	9711	19073	25394	0.344227	0.326	10499231	510.961	0.809	0.763	0.618	0.191	8.036	1.701	1.376	1.05	0.325	0.423662	0.249067	0.403488	5.43565	0.237	0.307621
9	dt	4925	10409	19870	26191	0.332524	0.343	12160402	571.824	0.812	0.742	0.603	0.188	7.58	1.639	1.331	0.988	0.308	0.394849	0.240908	0.399645	5.04585	0.258	0.297235
9	dt	5155	10718	21156	27378	0.349544	0.35	12182363	548.187	0.812	0.75	0.609	0.188	7.497	1.722	1.398	1.048	0.324	0.392	0.227642	0.374046	4.47991	0.25	0.27998
9	dt	4487	9163	17258	23370	0.335177	0.332	10022162	530.751	0.808	0.752	0.608	0.192	7.717	1.657	1.339	1.007	0.318	0.433742	0.261763	0.430727	5.83888	0.248	0.323677
10	dt	5185	10229	19661	26271	0.332343	0.318	8829002	418.714	0.803	0.761	0.611	0.197	7.82	1.654	1.328	1.01	0.326	0.41646	0.25179	0.412337	5.48694	0.239	0.313478
10	dt	5025	9781	18205	25284	0.343969	0.323	8183987	403.968	0.801	0.765	0.613	0.199	7.658	1.716	1.375	1.052	0.341	0.479689	0.279539	0.455978	6.41865	0.235	0.349425
10	dt	4497	8863	15354	23170	0.335738	0.314	8495794	454.977	0.806	0.766	0.617	0.194	8.17	1.665	1.342	1.028	0.323	0.562248	0.337686	0.546934	9.86268	0.234	0.418572
10	dt	5075	10917	19970	26022	0.327185	0.365	9306301	444.278	0.805	0.721	0.58	0.195	6.555	1.628	1.311	0.945	0.318	0.378082	0.232237	0.400087	4.37159	0.279	0.28892
10	dt	4586	8993	17886	23519	0.327579	0.305	8565640	452.419	0.805	0.767	0.618	0.195	8.346	1.63	1.312	1.007	0.318	0.390086	0.239316	0.387374	5.27732	0.233	0.297523
10	dt	4457	8564	16899	22831	0.327708	0.293	7783201	423.599	0.805	0.776	0.625	0.195	8.792	1.629	1.311	1.018	0.318	0.422496	0.259359	0.415025	6.2377	0.224	0.322848
10	dt	5454	11406	21436	26899	0.341383	0.379	8319569	387.949	0.797	0.722	0.576	0.203	5.969	1.715	1.367	0.988	0.348	0.347644	0.202708	0.351866	3.24052	0.278	0.254745
10	dt	5145	10379	20269	25603	0.335169	0.343	8381561	409.696	0.799	0.744	0.595	0.201	6.894	1.678	1.34	0.998	0.337	0.349699	0.208402	0.3504	3.71869	0.256	0.260729
10	dt	4397	8475	16490	23121	0.322551	0.281	8059548	430.439	0.81	0.782	0.633	0.19	9.595	1.594	1.291	1.01	0.303	0.456303	0.286263	0.451785	7.90725	0.218	0.354144
10	dt	4706	9173	17388	24287	0.316706	0.289	8724644	445.567	0.806	0.772	0.622	0.194	8.952	1.573	1.268	0.979	0.305	0.446175	0.283646	0.455746	7.49621	0.228	0.352331
10	dt	4666	9093	18355	23310	0.333756	0.317	8775850	470.706	0.8	0.763	0.61	0.2	7.696	1.667	1.334	1.017	0.334	0.355789	0.213431	0.349842	4.14112	0.237	0.265769
10	dt	4716	9392	19162	23300	0.347754	0.35	45099837	2426.81	0.798	0.748	0.597	0.202	6.725	1.743	1.39	1.04	0.353	0.309722	0.177695	0.29781	2.85218	0.252	0.222665
11	dt	5194	10628	20867	27049	0.31773	0.316	11227881	513.744	0.808	0.751	0.607	0.192	8.091	1.572	1.27	0.954	0.302	0.359149	0.228466	0.376466	4.88504	0.249	0.282864
11	dt	5464	11147	22243	28195	0.359984	0.36	12593006	554.001	0.806	0.75	0.605	0.194	6.993	1.785	1.439	1.079	0.346	0.37728	0.211361	0.349657	3.75979	0.25	0.261845
11	dt	5055	10379	20439	25812	0.339192	0.348	10445253	503.216	0.804	0.744	0.598	0.196	7.062	1.685	1.355	1.008	0.33	0.352078	0.208948	0.349284	3.79066	0.256	0.258852
11	dt	4985	9970	19332	25234	0.321912	0.317	8674325	428.383	0.802	0.754	0.605	0.198	7.75	1.605	1.288	0.971	0.317	0.374988	0.233637	0.386187	4.876	0.246	0.291471
11	dt	5105	10419	20449	25444	0.349254	0.365	9362562	460.326	0.799	0.739	0.591	0.201	6.452	1.746	1.396	1.031	0.35	0.344023	0.197035	0.333679	3.23102	0.261	0.245587
11	dt	5075	10359	20648	24656	0.347411	0.375	47842773	2443.33	0.794	0.73	0.58	0.206	5.972	1.748	1.388	1.014	0.36	0.284722	0.162885	0.280791	2.33157	0.27	0.204688
11	dt	4766	9452	18285	25035	0.316838	0.293	11343874	559.666	0.81	0.769	0.622	0.19	9.033	1.566	1.268	0.975	0.298	0.422377	0.269717	0.433207	6.90403	0.231	0.333021
11	dt	4816	9910	18514	25463	0.327296	0.323	9219606	446.535	0.811	0.753	0.611	0.189	8.118	1.612	1.307	0.985	0.305	0.440692	0.273382	0.447403	6.57264	0.247	0.336562
11	dt	5035	10319	20080	26171	0.349	0.349	9552389	451.949	0.808	0.75	0.606	0.192	7.286	1.728	1.396	1.047	0.333	0.402048	0.232667	0.384	4.54192	0.25	0.288181
11	dt	5224	10867	20997	27238	0.335496	0.344	11337186	514.999	0.808	0.744	0.601	0.192	7.356	1.662	1.343	0.999	0.319	0.381625	0.229618	0.382007	4.54705	0.256	0.283501
11	dt	5194	10798	20997	27099	0.353748	0.362	9930845	453.36	0.808	0.744	0.602	0.192	6.999	1.753	1.417	1.054	0.336	0.394523	0.225056	0.374311	4.18706	0.256	0.278567
11	dt	4955	10100	19432	26371	0.356933	0.343	10622640	496.014	0.812	0.76	0.617	0.188	7.781	1.757	1.427	1.084	0.33	0.46305	0.263546	0.427168	5.80239	0.24	0.32401
12	dt	5065	11216	18933	25882	0.327434	0.387	8406487	403.828	0.804	0.705	0.567	0.196	6.018	1.628	1.31	0.923	0.319	0.438163	0.269142	0.474716	5.43866	0.295	0.333814
12	dt	4885	11256	18714	24417	0.336468	0.439	8775883	449.308	0.8	0.674	0.539	0.2	4.908	1.683	1.346	0.907	0.337	0.393215	0.233639	0.433533	3.75623	0.326	0.291982
12	dt	4746	11286	17946	23908	0.338411	0.462	10514244	548.703	0.801	0.659	0.528	0.199	4.614	1.689	1.354	0.892	0.335	0.421355	0.24947	0.472371	4.13078	0.341	0.311137
12	dt	5404	10897	21166	26500	0.361009	0.376	9261201	439.003	0.796	0.74	0.589	0.204	6.11	1.815	1.445	1.069	0.37	0.365877	0.201585	0.342261	3.1794	0.26	0.252844
12	dt	5155	10429	20339	25224	0.348182	0.366	8568294	426.942	0.796	0.737	0.587	0.204	6.247	1.748	1.391	1.025	0.357	0.338167	0.19346	0.329919	3.07576	0.263	0.24341
12	dt	4776	9521	18893	24287	0.346428	0.337	8171091	418.794	0.803	0.757	0.608	0.197	7.365	1.726	1.387	1.049	0.339	0.382765	0.221764	0.364886	4.23134	0.243	0.276459
12	dt	4875	9412	18405	25005	0.313907	0.283	8295434	412.093	0.805	0.775	0.624	0.195	9.087	1.562	1.257	0.974	0.304	0.412551	0.264117	0.423564	6.6771	0.225	0.327869
12	dt	4536	8724	17478	23430	0.314674	0.279	7554744	399.849	0.806	0.778	0.628	0.194	9.377	1.56	1.258	0.979	0.302	0.395878	0.253768	0.40437	6.366	0.222	0.315021
12	dt	4846	9591	19322	22981	0.361171	0.378	43718422	2410.72	0.789	0.738	0.583	0.211	5.768	1.831	1.445	1.067	0.386	0.291435	0.159167	0.273135	2.16745	0.262	0.201765
12	dt	4905	9631	18514	25085	0.319182	0.299	8612351	426.777	0.804	0.766	0.616	0.196	8.491	1.584	1.275	0.976	0.31	0.416556	0.262977	0.426799	6.3223	0.234	0.325619
12	dt	4447	8584	16171	23170	0.320196	0.283	8286369	442.577	0.808	0.779	0.63	0.192	9.356	1.587	1.282	0.999	0.305	0.478923	0.301779	0.479402	8.61566	0.221	0.373818
12	dt	4367	8684	16441	21625	0.339803	0.34	40599941	2352.53	0.798	0.75	0.598	0.202	6.96	1.702	1.358	1.019	0.344	0.408	0.239718	0.400393	4.64759	0.25	0.300382
13	dt	5787	12289	22920	27146	0.354779	0.432	9517328	445.589	0.787	0.696	0.547	0.213	4.673	1.805	1.42	0.988	0.385	0.281368	0.155883	0.284786	1.86071	0.304	0.197856
13	dt	5754	12126	22075	25781	0.388157	0.494	9881021	493.385	0.777	0.682	0.53	0.223	3.735	1.997	1.551	1.058	0.446	0.28739	0.143911	0.271635	1.39292	0.318	0.18505
13	dt	5884	12516	22887	25878	0.391921	0.52	32123388	1606.65	0.773	0.668	0.516	0.227	3.372	2.03	1.569	1.048	0.462	0.23494	0.115734	0.224179	0.974364	0.332	0.149595
13	dt	5523	11725	21376	26500	0.35345	0.418	10581010	504.41	0.792	0.704	0.558	0.208	5.062	1.788	1.415	0.997	0.373	0.344568	0.192711	0.345604	2.67338	0.296	0.244268
13	dt	4576	8754	17009	22891	0.324392	0.296	8522204	465.313	0.8	0.772	0.618	0.2	8.346	1.623	1.298	1.002	0.324	0.416737	0.256769	0.415905	5.94277	0.228	0.321158
13	dt	4467	8983	17737	23440	0.338203	0.322	9659882	509.138	0.809	0.762	0.617	0.191	8.148	1.669	1.351	1.029	0.318	0.407235	0.244	0.395758	5.33667	0.238	0.300585
13	dt	5787	11704	21814	26138	0.362858	0.422	8645007	424.795	0.779	0.709	0.552	0.221	4.606	1.862	1.45	1.028	0.412	0.307436	0.165111	0.299063	1.9652	0.291	0.212471
13	dt	5135	10499	19751	23160	0.360399	0.429	44826547	2486.91	0.778	0.702	0.547	0.222	4.471	1.853	1.442	1.013	0.411	0.272084	0.146834	0.268592	1.64187	0.298	0.189126
13	dt	4626	8734	16241	21137	0.346659	0.345	8912855	539.813	0.781	0.751	0.587	0.219	6.062	1.778	1.389	1.043	0.389	0.411506	0.231443	0.394541	3.95023	0.249	0.29653
13	dt	5264	10927	20728	27448	0.32612	0.333	9741225	439.11	0.808	0.745	0.602	0.192	7.625	1.612	1.303	0.971	0.309	0.395682	0.245461	0.4075	5.2442	0.255	0.302921
13	dt	5424	11486	21944	27089	0.353816	0.396	12692897	585.871	0.8	0.72	0.576	0.2	5.815	1.768	1.414	1.018	0.354	0.335186	0.189585	0.329259	2.85452	0.28	0.23748
13	dt	4746	9671	18764	23679	0.344062	0.358	8883756	469.221	0.8	0.74	0.592	0.2	6.59	1.722	1.377	1.019	0.345	0.358	0.207898	0.351325	3.56917	0.26	0.2596
14	dt	4816	9531	19073	24925	0.327331	0.307	9052301	450.162	0.807	0.766	0.618	0.193	8.391	1.625	1.311	1.003	0.314	0.381782	0.234943	0.38064	5.15686	0.234	0.291014
14	dt	5035	10189	19561	24915	0.351969	0.365	9143739	459.947	0.798	0.741	0.591	0.202	6.394	1.764	1.408	1.043	0.357	0.379093	0.214905	0.363464	3.65099	0.259	0.269316
14	dt	5244	10588	20459	24736	0.371129	0.407	9394671	481.976	0.788	0.726	0.572	0.212	5.222	1.885	1.485	1.078	0.4	0.325303	0.172574	0.301765	2.25686	0.274	0.219423
14	dt	5434	10798	21675	25832	0.366016	0.385	9353617	458.556	0.79	0.737	0.582	0.21	5.672	1.855	1.465	1.079	0.39	0.298631	0.160987	0.276767	2.17056	0.263	0.203794
14	dt	4596	9063	17747	22293	0.350612	0.354	42836636	2420.56	0.794	0.748	0.593	0.206	6.456	1.766	1.402	1.048	0.364	0.361024	0.20443	0.344488	3.3928	0.252	0.25688
14	dt	5523	11336	21884	24696	0.377655	0.458	48251580	2516.64	0.776	0.697	0.541	0.224	4.103	1.945	1.51	1.052	0.435	0.222198	0.114241	0.211215	1.09867	0.303	0.146665
14	dt	5194	10857	19820	25783	0.339938	0.374	8414207	408.675	0.799	0.725	0.579	0.201	6.136	1.703	1.36	0.986	0.343	0.3944	0.231591	0.4	4.09067	0.275	0.289621
14	dt	5464	11456	21605	26062	0.360946	0.42	9138040	443.637	0.79	0.709	0.56	0.21	5.03	1.827	1.444	1.024	0.383	0.311753	0.170636	0.304446	2.20164	0.291	0.21638
14	dt	4746	9711	18704	23679	0.351776	0.369	9662670	510.361	0.8	0.738	0.59	0.2	6.383	1.758	1.406	1.037	0.352	0.370408	0.210699	0.357192	3.54687	0.262	0.262769
14	dt	6047	12354	23050	26464	0.38118	0.471	9108841	446.14	0.772	0.691	0.533	0.228	3.821	1.977	1.525	1.054	0.452	0.254553	0.128757	0.241512	1.21665	0.309	0.167214
14	dt	5523	10997	21107	24427	0.377286	0.437	9362713	495.277	0.774	0.71	0.55	0.226	4.309	1.949	1.508	1.071	0.441	0.265214	0.136077	0.247632	1.41825	0.29	0.175624
14	dt	5543	11077	21426	24177	0.382175	0.454	8834147	474.088	0.771	0.703	0.542	0.229	4.014	1.983	1.528	1.074	0.455	0.226236	0.114088	0.210648	1.07118	0.297	0.147633
15	dt	4955	10030	19113	25972	0.312667	0.302	8587869	408.615	0.809	0.759	0.614	0.191	8.631	1.544	1.249	0.948	0.295	0.408515	0.264582	0.430922	6.53565	0.241	0.326355
15	dt	4507	8584	16431	23519	0.320597	0.275	7671196	403.492	0.808	0.786	0.635	0.192	9.749	1.585	1.281	1.007	0.304	0.479322	0.302412	0.47599	8.85562	0.214	0.372817
15	dt	4766	9641	18165	24975	0.337853	0.326	9255992	458.013	0.809	0.759	0.614	0.191	7.996	1.668	1.35	1.024	0.318	0.455859	0.273297	0.445175	6.41574	0.241	0.336979
15	dt	5982	12939	22920	27211	0.378381	0.496	9865229	464.705	0.78	0.672	0.524	0.22	3.752	1.94	1.514	1.018	0.427	0.305463	0.157455	0.300062	1.60848	0.328	0.202129
15	dt	5884	12191	21749	25196	0.391935	0.512	8913103	461.532	0.766	0.673	0.516	0.234	3.31	2.045	1.567	1.055	0.477	0.278703	0.136285	0.264174	1.18834	0.327	0.17849
15	dt	5204	10219	19073	22851	0.375637	0.427	9353986	530.061	0.772	0.716	0.553	0.228	4.387	1.947	1.503	1.076	0.443	0.321754	0.165256	0.299027	1.87145	0.284	0.214087
15	dt	5214	9940	17099	20469	0.369593	0.458	29265079	1918.39	0.745	0.69	0.514	0.255	3.289	1.982	1.477	1.019	0.505	0.32651	0.164737	0.320422	1.55077	0.31	0.220911
15	dt	4686	9282	17757	23380	0.29489	0.29	9368491	501.15	0.8	0.754	0.603	0.2	8.291	1.476	1.18	0.89	0.296	0.354837	0.240405	0.398694	5.49731	0.246	0.300792
15	dt	4407	8385	16620	21894	0.318705	0.29	8563437	489.703	0.799	0.773	0.617	0.201	8.455	1.594	1.273	0.983	0.321	0.385815	0.242042	0.392487	5.4624	0.227	0.301595
15	dt	4686	9402	18993	23011	0.338057	0.348	8731486	476.479	0.796	0.743	0.591	0.204	6.643	1.699	1.353	1.005	0.346	0.296545	0.174541	0.295069	2.78062	0.257	0.219263
15	dt	4746	9422	18913	24576	0.294736	0.278	8461571	426.706	0.807	0.764	0.617	0.193	9.282	1.459	1.177	0.9	0.282	0.336898	0.23091	0.374331	5.55333	0.236	0.285577
15	dt	5224	10897	20877	25144	0.336214	0.383	8808476	442.193	0.792	0.715	0.567	0.208	5.648	1.695	1.343	0.961	0.352	0.287586	0.169667	0.299257	2.41202	0.285	0.214207
15	dt	4397	8704	17647	22752	0.319625	0.3	8049773	438.56	0.807	0.765	0.617	0.193	8.595	1.584	1.278	0.978	0.306	0.354894	0.224049	0.362877	4.89533	0.235	0.278126
16	dt	4656	9432	17069	24636	0.289702	0.277	8529219	426.888	0.811	0.761	0.617	0.189	9.544	1.431	1.161	0.883	0.271	0.439259	0.30696	0.497463	9.44762	0.239	0.378729
16	dt	4626	9153	16461	23749	0.310479	0.294	8486295	443.774	0.805	0.763	0.615	0.195	8.639	1.543	1.242	0.948	0.301	0.472633	0.306308	0.498558	8.58931	0.237	0.381112
16	dt	4826	9412	17069	23200	0.339554	0.339	8158075	444.001	0.792	0.75	0.594	0.208	6.684	1.713	1.356	1.018	0.356	0.452904	0.264392	0.444896	5.35698	0.25	0.333678
16	dt	5244	10838	20758	26301	0.320899	0.341	10672173	506.823	0.801	0.734	0.588	0.199	6.924	1.603	1.284	0.943	0.32	0.337154	0.210327	0.357534	3.85322	0.266	0.263238
16	dt	5185	10409	19990	23998	0.349323	0.388	9369836	498.051	0.784	0.722	0.566	0.216	5.298	1.782	1.397	1.009	0.385	0.297281	0.166824	0.294629	2.21294	0.278	0.213044
16	dt	4576	8524	17218	21645	0.355604	0.329	40965947	2400.02	0.789	0.769	0.606	0.211	6.863	1.806	1.425	1.095	0.382	0.368879	0.204252	0.336876	3.48649	0.231	0.259359
16	dt	5194	10538	19850	26271	0.33623	0.341	8289578	393.3	0.802	0.746	0.599	0.198	7.134	1.675	1.344	1.003	0.331	0.409469	0.244459	0.408244	4.92164	0.254	0.304645
16	dt	5689	11671	22107	26529	0.35883	0.412	8262094	396.454	0.786	0.713	0.56	0.214	4.981	1.827	1.435	1.023	0.392	0.304334	0.166576	0.297492	2.10931	0.287	0.212188
16	dt	5155	10040	18983	23180	0.35884	0.389	8794889	487.927	0.778	0.729	0.567	0.222	5.092	1.847	1.436	1.047	0.411	0.334454	0.18108	0.31944	2.39008	0.271	0.232843
16	dt	4865	9462	17996	24287	0.310532	0.294	8529757	439.18	0.8	0.763	0.61	0.2	8.297	1.552	1.241	0.947	0.311	0.401924	0.258972	0.424418	6.11798	0.237	0.323911
16	dt	5055	10010	19412	24696	0.335938	0.339	8540601	434.835	0.795	0.748	0.595	0.205	6.814	1.69	1.344	1.005	0.346	0.361869	0.214124	0.360069	3.83402	0.252	0.269029
16	dt	4457	8365	16720	21775	0.336788	0.304	8541671	493.225	0.795	0.774	0.616	0.205	7.872	1.694	1.347	1.043	0.347	0.392779	0.231865	0.376586	4.75523	0.226	0.291893
17	dt	6372	13784	24643	27894	0.368766	0.508	8808351	409.272	0.772	0.656	0.506	0.228	3.366	1.91	1.474	0.966	0.436	0.222988	0.116748	0.230837	1.01018	0.344	0.151055
17	dt	5884	12484	22855	26073	0.369367	0.483	8999147	445.745	0.774	0.673	0.521	0.226	3.702	1.908	1.478	0.995	0.431	0.234853	0.123089	0.236033	1.14376	0.327	0.159394
17	dt	5204	10887	19511	23380	0.377401	0.472	7740824	425.882	0.777	0.687	0.534	0.223	3.955	1.941	1.509	1.037	0.432	0.321201	0.165482	0.309741	1.77473	0.313	0.212863
17	dt	5165	11914	20738	26431	0.310372	0.394	8897673	418.399	0.805	0.683	0.549	0.195	5.744	1.542	1.24	0.847	0.301	0.333098	0.216017	0.393268	3.72311	0.317	0.267704
17	dt	5015	11904	20120	25832	0.311243	0.412	9506997	456.694	0.806	0.669	0.539	0.194	5.433	1.545	1.245	0.833	0.3	0.341051	0.220745	0.409425	3.76652	0.331	0.274391
17	dt	4865	9910	20149	25643	0.339779	0.33	9378351	451.36	0.81	0.757	0.614	0.19	7.937	1.678	1.36	1.03	0.318	0.358519	0.213658	0.348076	4.23774	0.243	0.264414
17	dt	5105	10309	20279	26790	0.323983	0.311	9499043	438.047	0.809	0.76	0.615	0.191	8.408	1.6	1.295	0.984	0.305	0.38875	0.242969	0.395071	5.49115	0.24	0.300254
17	dt	4905	9900	19711	26680	0.34112	0.313	10778732	495.005	0.816	0.771	0.629	0.184	8.915	1.673	1.365	1.052	0.308	0.43738	0.261434	0.41576	6.34415	0.229	0.320046
17	dt	5035	10219	20778	25394	0.348546	0.355	8628075	423.797	0.802	0.745	0.598	0.198	6.814	1.737	1.393	1.038	0.344	0.31602	0.181934	0.30445	2.98257	0.255	0.22673
17	dt	6859	15117	25781	29455	0.417279	0.61	8716260	385.744	0.767	0.635	0.487	0.233	2.628	2.176	1.67	1.059	0.507	0.272411	0.125189	0.257234	0.910127	0.365	0.162595
17	dt	5175	10399	20528	24516	0.335987	0.363	9334404	482.623	0.789	0.73	0.576	0.211	5.933	1.702	1.343	0.98	0.359	0.276956	0.162724	0.282608	2.33723	0.27	0.206194
17	dt	5125	10219	20469	23380	0.346716	0.387	45262080	2479.43	0.781	0.721	0.563	0.219	5.187	1.774	1.385	0.999	0.389	0.220548	0.124323	0.220769	1.46956	0.279	0.159463
18	dt	5514	11476	21715	26171	0.337816	0.39	9443293	457.147	0.789	0.711	0.561	0.211	5.397	1.711	1.351	0.961	0.361	0.291488	0.170361	0.303317	2.34971	0.289	0.215714
18	dt	4546	8554	16530	22742	0.321199	0.283	7444087	409.106	0.8	0.78	0.624	0.2	8.826	1.605	1.284	1.002	0.321	0.43865	0.273302	0.437774	6.87233	0.22	0.341394
18	dt	5055	10259	19222	23749	0.37	0.412	9263829	495.551	0.787	0.722	0.568	0.213	5.103	1.879	1.479	1.067	0.4	0.358647	0.190871	0.336127	2.58371	0.278	0.242163
18	dt	4955	9761	18764	24746	0.317084	0.308	8960841	452.774	0.8	0.757	0.606	0.2	7.842	1.588	1.27	0.962	0.318	0.382782	0.241047	0.397902	5.18246	0.243	0.302259
18	dt	5175	10628	20199	25364	0.350799	0.379	7835585	388.112	0.796	0.73	0.581	0.204	5.977	1.764	1.404	1.025	0.36	0.359348	0.203712	0.350584	3.22665	0.27	0.255832
18	dt	4437	8485	17089	22303	0.337636	0.306	37178782	2080.98	0.801	0.773	0.62	0.199	8.157	1.685	1.35	1.044	0.335	0.393621	0.233603	0.377032	4.93677	0.227	0.291839
18	dt	4955	9561	18814	25134	0.312148	0.285	8600371	426.204	0.803	0.772	0.62	0.197	8.864	1.553	1.247	0.962	0.306	0.39125	0.251932	0.406705	6.07629	0.228	0.313197
18	dt	5533	10947	21097	25932	0.360769	0.383	10100897	495.166	0.787	0.735	0.578	0.213	5.557	1.836	1.444	1.061	0.392	0.342532	0.186564	0.322839	2.64932	0.265	0.237021
18	dt	5722	11476	21912	25456	0.372971	0.435	8984693	455.29	0.775	0.708	0.549	0.225	4.356	1.924	1.491	1.056	0.432	0.268151	0.139371	0.253931	1.4826	0.292	0.179589
18	dt	4616	8704	16102	22981	0.307731	0.274	8002928	435.771	0.799	0.777	0.621	0.201	9.035	1.538	1.229	0.955	0.309	0.460762	0.299585	0.482474	8.42305	0.223	0.374571
18	dt	4337	8076	15085	21595	0.323097	0.28	7304695	423.264	0.799	0.783	0.626	0.201	8.912	1.614	1.29	1.011	0.324	0.486452	0.301395	0.481159	8.26474	0.217	0.377216
18	dt	4895	9791	18484	23679	0.360641	0.376	8279821	440.791	0.793	0.739	0.587	0.207	5.988	1.818	1.442	1.066	0.376	0.39905	0.219499	0.374343	3.58274	0.261	0.276565
19	dt	6112	12646	23082	27796	0.378325	0.456	8942071	412.381	0.78	0.699	0.545	0.22	4.244	1.938	1.512	1.056	0.426	0.328744	0.169631	0.311311	1.91843	0.301	0.217395
19	dt	5374	10917	19481	25025	0.374018	0.422	9673387	492.259	0.785	0.718	0.564	0.215	4.883	1.906	1.497	1.074	0.409	0.422	0.221406	0.392924	3.16047	0.282	0.282123
19	dt	5364	10718	20837	25075	0.378279	0.411	9781194	496.23	0.786	0.728	0.573	0.214	5.122	1.924	1.512	1.101	0.412	0.324871	0.168852	0.295069	2.14396	0.272	0.215007
19	dt	5884	12224	22562	26333	0.353987	0.439	7715432	377.301	0.777	0.69	0.536	0.223	4.244	1.822	1.415	0.976	0.407	0.260568	0.143012	0.266975	1.54571	0.31	0.18441
19	dt	5344	10798	20728	24147	0.36027	0.418	8282745	440.501	0.779	0.71	0.553	0.221	4.656	1.85	1.44	1.023	0.409	0.262331	0.141801	0.256433	1.60571	0.29	0.181833
19	dt	4905	9492	18574	22383	0.354361	0.372	43585794	2493.75	0.781	0.738	0.576	0.219	5.518	1.815	1.417	1.045	0.398	0.309527	0.170538	0.296198	2.32227	0.262	0.217931
19	dt	4596	8824	16989	23888	0.298871	0.262	8010997	415.25	0.808	0.781	0.631	0.192	10.084	1.483	1.198	0.935	0.285	0.428292	0.288801	0.458067	8.52345	0.219	0.357609
19	dt	4726	9551	17787	23499	0.323907	0.333	7581648	403.859	0.799	0.743	0.594	0.201	7.071	1.624	1.297	0.964	0.327	0.393899	0.242549	0.408609	4.88555	0.257	0.304267
19	dt	5514	11655	20827	25344	0.385879	0.478	9121831	460.002	0.782	0.69	0.54	0.218	4.06	1.975	1.545	1.067	0.43	0.351561	0.178006	0.329486	1.99505	0.31	0.227786
19	dt	5234	10838	20728	26421	0.322304	0.341	8099214	382.273	0.802	0.735	0.59	0.198	7.006	1.607	1.288	0.948	0.318	0.346147	0.2154	0.365134	4.0294	0.265	0.268703
19	dt	6014	13069	22595	26756	0.387351	0.527	7613769	367.07	0.775	0.66	0.512	0.225	3.35	1.997	1.548	1.022	0.449	0.31155	0.156009	0.304843	1.46906	0.34	0.200607
19	dt	5787	11508	21782	25293	0.381017	0.447	8934660	458.047	0.771	0.707	0.545	0.229	4.113	1.975	1.523	1.076	0.452	0.274608	0.139042	0.255211	1.40937	0.293	0.179996
20	dt	5145	10668	20379	26480	0.338973	0.351	10515128	492.858	0.806	0.741	0.597	0.194	7.048	1.685	1.357	1.006	0.327	0.387591	0.230024	0.385279	4.41737	0.259	0.285962
20	dt	5035	10788	19781	25274	0.339486	0.386	8260471	408.146	0.801	0.716	0.573	0.199	5.966	1.697	1.359	0.972	0.338	0.368331	0.217048	0.378941	3.64018	0.284	0.271407
20	dt	4875	9811	18774	25493	0.349829	0.335	9215378	446.958	0.809	0.761	0.615	0.191	7.774	1.728	1.398	1.063	0.331	0.456946	0.264436	0.429864	5.86135	0.239	0.32588
20	dt	4536	8784	17079	22303	0.305318	0.292	43114459	2426.66	0.797	0.761	0.606	0.203	8.131	1.533	1.221	0.929	0.312	0.359197	0.23431	0.386649	5.12568	0.239	0.294028
20	dt	4387	8544	16919	22213	0.311966	0.291	42540097	2386.41	0.803	0.767	0.615	0.197	8.598	1.554	1.247	0.956	0.307	0.370931	0.238695	0.388003	5.4511	0.233	0.296982
20	dt	5095	10259	20409	24367	0.355472	0.381	47743558	2477.35	0.791	0.732	0.579	0.209	5.753	1.796	1.421	1.04	0.376	0.291437	0.16227	0.280227	2.2398	0.268	0.205376
20	dt	5917	12516	23733	27406	0.350063	0.43	11301873	525.938	0.784	0.693	0.543	0.216	4.593	1.784	1.399	0.969	0.385	0.239511	0.134255	0.247174	1.50801	0.307	0.170925
20	dt	6307	13817	24415	27211	0.385513	0.554	10505141	502.542	0.768	0.641	0.492	0.232	2.947	2.006	1.541	0.987	0.465	0.206786	0.103084	0.209509	0.781063	0.359	0.133754
20	dt	5949	12029	22692	27081	0.357993	0.412	7331608	346.943	0.78	0.712	0.556	0.22	4.789	1.836	1.433	1.021	0.403	0.297556	0.162067	0.291435	1.96973	0.288	0.207694
20	dt	6339	13492	24025	27601	0.38642	0.52	9231222	434.165	0.77	0.664	0.511	0.23	3.297	2.006	1.546	1.026	0.461	0.26	0.129611	0.253411	1.11909	0.336	0.168187
20	dt	5573	11236	20748	24805	0.354041	0.417	8443642	439.041	0.775	0.706	0.547	0.225	4.529	1.826	1.416	0.999	0.41	0.299276	0.163897	0.299575	1.93707	0.294	0.21095
20	dt	5754	11769	20644	24480	0.372808	0.479	8823025	471.164	0.765	0.679	0.519	0.235	3.527	1.95	1.492	1.012	0.458	0.305903	0.156874	0.302276	1.52801	0.321	0.204849
21	dt	6242	13134	19149	23375	0.410178	0.66	7004655	408.84	0.733	0.598	0.438	0.267	1.821	2.239	1.641	0.981	0.598	0.405522	0.181118	0.413377	1.28321	0.402	0.246658
21	dt	5155	9541	15643	19870	0.364017	0.434	6878005	467.415	0.741	0.702	0.52	0.259	3.422	1.964	1.455	1.021	0.51	0.41798	0.212821	0.409383	2.37194	0.298	0.287258
21	dt	5523	11037	18006	21107	0.383665	0.543	39022491	2504.01	0.738	0.646	0.477	0.262	2.481	2.077	1.534	0.991	0.543	0.305246	0.146965	0.308018	1.10435	0.354	0.198986
21	dt	4975	10558	16451	20917	0.3141	0.44	5578250	349.909	0.762	0.65	0.495	0.238	3.604	1.65	1.257	0.817	0.392	0.352	0.213333	0.430845	2.72819	0.35	0.280141
21	dt	5364	10110	16820	21176	0.373977	0.449	40422279	2556.43	0.747	0.7	0.523	0.253	3.431	2.003	1.496	1.047	0.507	0.411583	0.205483	0.393107	2.22239	0.3	0.275487
21	dt	5884	11606	19246	21912	0.397759	0.568	38549397	2405.13	0.731	0.643	0.47	0.269	2.256	2.175	1.591	1.023	0.584	0.264112	0.121431	0.258174	0.785145	0.357	0.166334
21	dt	4756	9232	15204	22303	0.32244	0.329	7739355	441.064	0.787	0.745	0.586	0.213	6.564	1.641	1.291	0.962	0.35	0.522529	0.318421	0.54317	7.80458	0.255	0.404571
21	dt	4656	9123	14566	20439	0.323292	0.366	5737483	363.523	0.772	0.717	0.554	0.228	5.121	1.677	1.295	0.928	0.382	0.481102	0.286883	0.518429	5.51295	0.283	0.372109
21	dt	5429	12224	17360	20449	0.397328	0.719	4589858	305.583	0.735	0.548	0.402	0.265	1.549	2.162	1.588	0.87	0.574	0.327686	0.151566	0.37665	0.935962	0.452	0.205659
21	dt	5175	10728	17378	23230	0.338958	0.417	8684115	480.981	0.777	0.692	0.538	0.223	4.499	1.746	1.357	0.94	0.389	0.438662	0.251238	0.466662	3.93655	0.308	0.324121
21	dt	5224	10698	17647	22702	0.346431	0.434	8299954	474.88	0.77	0.687	0.529	0.23	4.079	1.799	1.385	0.951	0.414	0.400722	0.222747	0.421369	2.9704	0.313	0.289221
21	dt	5304	11406	18305	22532	0.35927	0.509	38327489	2224.72	0.765	0.646	0.494	0.235	3.149	1.881	1.438	0.929	0.443	0.352274	0.18728	0.379197	1.92346	0.354	0.245356
22	dt	5464	10090	16461	20957	0.385985	0.461	39583938	2554.96	0.739	0.701	0.519	0.261	3.192	2.087	1.543	1.082	0.544	0.447124	0.214242	0.413238	2.24803	0.299	0.290196
22	dt	7087	13752	20937	23082	0.463171	0.772	38275904	2392.99	0.693	0.583	0.404	0.307	1.181	2.675	1.854	1.081	0.821	0.248077	0.092739	0.229488	0.351747	0.417	0.134104
22	dt	6534	13427	22660	24383	0.420136	0.649	39906072	2235.76	0.732	0.614	0.449	0.268	1.893	2.294	1.679	1.031	0.615	0.163091	0.0710945	0.158187	0.355718	0.386	0.096532
22	dt	4915	10160	18754	24028	0.304278	0.334	15671066	819.917	0.795	0.726	0.577	0.205	6.72	1.53	1.217	0.883	0.313	0.336438	0.219894	0.381017	4.13652	0.274	0.275938
22	dt	5035	10439	18654	22313	0.328519	0.411	8412198	486.873	0.774	0.687	0.532	0.226	4.444	1.697	1.314	0.903	0.383	0.278377	0.164041	0.30828	1.98057	0.313	0.211772
22	dt	5852	12419	20189	22757	0.391284	0.608	7353764	435.005	0.743	0.612	0.454	0.257	2.16	2.106	1.564	0.957	0.541	0.238186	0.113099	0.248888	0.715735	0.388	0.151908
22	dt	6632	13817	20221	22237	0.407229	0.75	9684796	620.621	0.702	0.54	0.379	0.298	1.188	2.321	1.629	0.879	0.692	0.210326	0.0906187	0.239279	0.373676	0.46	0.129189
22	dt	7087	13947	19831	22237	0.43617	0.79	12743015	841.123	0.681	0.547	0.373	0.319	1.009	2.56	1.744	0.954	0.816	0.277285	0.108314	0.290655	0.413439	0.453	0.158812
22	dt	6664	14142	23115	25066	0.404189	0.657	37465045	2035.92	0.734	0.594	0.436	0.266	1.831	2.203	1.618	0.96	0.586	0.171532	0.0778629	0.178679	0.398336	0.406	0.106021
22	dt	7217	14695	23245	27601	0.465441	0.683	10447106	512.515	0.739	0.633	0.468	0.261	1.935	2.52	1.861	1.178	0.659	0.398262	0.15804	0.338083	0.988327	0.367	0.213697
22	dt	6859	14109	22302	26399	0.439313	0.652	11295829	578.087	0.74	0.629	0.466	0.26	2.034	2.375	1.758	1.106	0.617	0.369057	0.155392	0.333686	1.01861	0.371	0.209672
22	dt	5819	12224	21424	26399	0.375934	0.468	8075603	392.401	0.78	0.689	0.537	0.22	4.061	1.927	1.503	1.035	0.425	0.364167	0.188981	0.351852	2.20455	0.311	0.24174
23	dt	6404	13557	22822	26399	0.395539	0.566	13445191	672.428	0.757	0.642	0.486	0.243	2.684	2.089	1.582	1.016	0.507	0.283	0.135472	0.278543	1.03625	0.358	0.178895
23	dt	6307	13394	23375	26399	0.408247	0.576	14331168	713.277	0.761	0.647	0.493	0.239	2.725	2.145	1.633	1.057	0.513	0.246391	0.114868	0.233104	0.828285	0.353	0.150508
23	dt	5753	11924	21814	24875	0.395857	0.511	48973997	2561.13	0.769	0.677	0.521	0.231	3.388	2.059	1.583	1.072	0.476	0.253127	0.122937	0.236126	1.04729	0.323	0.160077
23	dt	4846	9382	17099	22243	0.329837	0.344	28234477	1622.95	0.782	0.739	0.578	0.218	6.039	1.686	1.318	0.975	0.367	0.39013	0.231394	0.400134	4.02824	0.261	0.295683
23	dt	6534	13752	22042	25196	0.418848	0.648	11110515	595.355	0.741	0.613	0.454	0.259	2.001	2.263	1.676	1.028	0.587	0.282977	0.125045	0.275269	0.760025	0.387	0.169007
23	dt	6079	12289	21392	24285	0.376726	0.514	42714332	2346.17	0.75	0.659	0.494	0.25	2.876	2.011	1.508	0.994	0.503	0.239666	0.119177	0.241112	0.913757	0.341	0.158904
23	dt	4875	10140	18823	24845	0.295852	0.312	9345742	467.989	0.804	0.736	0.592	0.196	7.779	1.471	1.182	0.87	0.289	0.356909	0.24263	0.41024	5.41112	0.264	0.301552
23	dt	5204	10867	19412	24835	0.325854	0.376	22400642	1141.09	0.79	0.712	0.562	0.21	5.644	1.649	1.303	0.927	0.345	0.360333	0.218516	0.388709	3.58892	0.288	0.276247
23	dt	5787	12191	21327	26041	0.390595	0.494	12576902	620.959	0.778	0.684	0.532	0.222	3.766	2.01	1.563	1.069	0.447	0.364247	0.181217	0.340736	1.94643	0.316	0.232744
23	dt	6664	13589	21132	23960	0.398994	0.639	11966777	691.881	0.722	0.6	0.433	0.278	1.757	2.212	1.597	0.957	0.615	0.26199	0.11844	0.273762	0.662316	0.4	0.163506
23	dt	7835	15117	21944	24740	0.468938	0.808	12151484	718.81	0.683	0.569	0.389	0.317	1.039	2.744	1.875	1.067	0.869	0.309327	0.112729	0.289904	0.424182	0.431	0.165395
23	dt	8030	14467	20481	23082	0.464748	0.795	11826901	785.736	0.652	0.572	0.373	0.348	0.88	2.85	1.859	1.064	0.992	0.321343	0.112752	0.302015	0.380771	0.428	0.172801
24	dt	4786	9432	16919	24347	0.293668	0.279	8475659	433.294	0.803	0.762	0.613	0.197	8.963	1.464	1.176	0.897	0.288	0.445462	0.304277	0.496613	8.8424	0.238	0.379735
24	dt	5494	11515	20229	26131	0.362459	0.423	9820134	475.851	0.79	0.708	0.559	0.21	4.966	1.836	1.45	1.027	0.386	0.414308	0.225658	0.403416	3.35806	0.292	0.285991
24	dt	5553	11067	20369	25523	0.364885	0.403	10874939	544.564	0.782	0.724	0.566	0.218	5.049	1.867	1.461	1.058	0.406	0.376717	0.201777	0.356066	2.79186	0.276	0.258087
24	dt	5884	12159	21457	27244	0.352312	0.414	10795282	505.397	0.784	0.706	0.554	0.216	4.855	1.798	1.409	0.995	0.388	0.381612	0.212243	0.38353	3.02048	0.294	0.270927
24	dt	5917	12224	21262	25651	0.380944	0.487	7261773	367.983	0.769	0.68	0.523	0.231	3.581	1.983	1.525	1.038	0.457	0.337856	0.170376	0.325488	1.72802	0.32	0.222408
24	dt	6014	12256	20839	23538	0.395848	0.564	6528641	372.554	0.744	0.644	0.479	0.256	2.476	2.127	1.583	1.019	0.543	0.243978	0.114705	0.239428	0.779446	0.356	0.154017
24	dt	6372	15832	21099	23668	0.409089	0.895	36921830	2134.7	0.731	0.453	0.331	0.269	1.004	2.239	1.636	0.741	0.603	0.243793	0.108885	0.329006	0.492288	0.547	0.148531
24	dt	4875	10010	18375	24457	0.297448	0.312	7863461	401.566	0.801	0.738	0.591	0.199	7.612	1.485	1.189	0.877	0.296	0.370351	0.249395	0.422293	5.56423	0.262	0.310591
24	dt	5334	10538	19561	25085	0.321656	0.339	7393917	374.357	0.787	0.737	0.58	0.213	6.33	1.635	1.287	0.948	0.348	0.360913	0.220742	0.380709	3.89137	0.263	0.279682
24	dt	6014	12094	21489	25521	0.385007	0.48	7880078	403.962	0.764	0.688	0.526	0.236	3.555	2.015	1.54	1.06	0.475	0.318462	0.158045	0.300435	1.52673	0.312	0.206695
24	dt	6079	12354	21424	26659	0.377983	0.461	9875024	479.836	0.772	0.695	0.537	0.228	3.939	1.959	1.513	1.051	0.447	0.383915	0.195975	0.365285	2.26694	0.305	0.254373
24	dt	8290	13167	16775	17913	0.486379	0.986	5220985	542.553	0.537	0.493	0.265	0.463	0.312	3.623	1.946	0.96	1.677	0.229483	0.0633407	0.239045	0.0980111	0.507	0.118258
24	dt	5722	11573	21229	24480	0.3775	0.471	9110908	485.708	0.766	0.688	0.527	0.234	3.668	1.972	1.511	1.04	0.461	0.261163	0.132436	0.251119	1.22997	0.312	0.173313
25	dt	4975	10638	18584	24556	0.288719	0.334	8831217	451.009	0.797	0.711	0.567	0.203	6.679	1.448	1.155	0.821	0.293	0.352491	0.243433	0.429344	5.02507	0.289	0.30499
25	dt	5593	11815	21525	26780	0.352436	0.414	9799205	462.51	0.791	0.706	0.559	0.209	5.111	1.783	1.41	0.996	0.372	0.349224	0.195863	0.350627	2.75967	0.294	0.248029
25	dt	5787	11834	22172	26203	0.37054	0.439	9981501	488.906	0.779	0.704	0.548	0.221	4.402	1.904	1.484	1.044	0.421	0.292172	0.153452	0.279859	1.71069	0.296	0.197443
25	dt	5884	12354	22920	27114	0.342075	0.417	8962929	422.182	0.783	0.695	0.544	0.217	4.715	1.746	1.367	0.95	0.379	0.270708	0.155045	0.284956	1.879	0.305	0.197551
25	dt	6209	13232	24025	27341	0.370103	0.492	12402911	586.926	0.773	0.668	0.516	0.227	3.567	1.917	1.481	0.989	0.435	0.232663	0.121368	0.23525	1.09727	0.332	0.156918
25	dt	6892	14792	26301	29942	0.395351	0.542	12052015	522.864	0.77	0.657	0.506	0.23	3.124	2.053	1.58	1.039	0.472	0.249668	0.121611	0.240296	0.988128	0.343	0.157961
25	dt	5982	12516	23570	29422	0.367707	0.41	13148006	560.922	0.797	0.721	0.575	0.203	5.486	1.848	1.472	1.062	0.376	0.367384	0.198801	0.345936	2.90155	0.279	0.249659
25	dt	5504	11336	21186	26969	0.357014	0.388	10650677	496.188	0.796	0.728	0.58	0.204	5.824	1.795	1.429	1.041	0.366	0.383721	0.213772	0.368608	3.40006	0.272	0.269415
25	dt	5155	10568	20209	24606	0.355745	0.396	11271482	579.481	0.79	0.722	0.571	0.21	5.441	1.799	1.422	1.026	0.377	0.321928	0.178948	0.31377	2.48783	0.278	0.226055
25	dt	6404	13817	23765	28804	0.390557	0.517	8946169	399.383	0.778	0.669	0.52	0.222	3.522	2.008	1.562	1.045	0.446	0.351435	0.175017	0.336301	1.78463	0.331	0.224955
25	dt	7152	14792	24643	29682	0.417277	0.566	9225592	409.48	0.759	0.661	0.502	0.241	2.794	2.198	1.668	1.102	0.53	0.373994	0.170152	0.339378	1.43534	0.339	0.223657
25	dt	6014	11834	22530	27049	0.413833	0.458	10776505	512.313	0.778	0.723	0.562	0.222	4.3	2.126	1.654	1.196	0.473	0.355487	0.167209	0.29723	1.81865	0.277	0.214832
26	dt	5204	10678	19541	26052	0.318966	0.335	10780298	517.09	0.8	0.737	0.59	0.2	7.061	1.593	1.275	0.94	0.318	0.397414	0.249475	0.422781	5.1718	0.263	0.312308
26	dt	5404	11246	20907	26371	0.334675	0.373	9137923	435.824	0.795	0.721	0.574	0.205	5.97	1.683	1.338	0.965	0.345	0.348935	0.207329	0.361591	3.38137	0.279	0.2606
26	dt	5394	11226	21755	27587	0.347241	0.365	9810879	442.071	0.804	0.737	0.593	0.196	6.689	1.726	1.388	1.023	0.337	0.365	0.211472	0.356794	3.71046	0.263	0.262786
26	dt	5917	12159	22790	28414	0.359512	0.399	10142118	450.821	0.792	0.723	0.572	0.208	5.454	1.815	1.437	1.039	0.378	0.360108	0.198407	0.346591	2.893	0.277	0.249989
26	dt	5949	12354	22107	27341	0.385757	0.462	8432696	394.199	0.782	0.701	0.548	0.218	4.266	1.972	1.543	1.081	0.429	0.378562	0.191968	0.350196	2.29906	0.299	0.244671
26	dt	5254	10668	20618	24975	0.362438	0.398	48011250	2434.52	0.79	0.725	0.573	0.21	5.398	1.838	1.451	1.053	0.387	0.319847	0.174019	0.303749	2.35495	0.275	0.220932
26	dt	5364	11097	20488	27448	0.330316	0.343	10545308	477.509	0.805	0.74	0.596	0.195	7.149	1.642	1.321	0.978	0.321	0.415558	0.25308	0.424906	5.282	0.26	0.31516
26	dt	5819	12094	22562	28057	0.357048	0.403	9203043	413.843	0.793	0.718	0.569	0.207	5.389	1.804	1.43	1.026	0.374	0.352982	0.195666	0.344037	2.82641	0.282	0.2471
26	dt	5224	10708	20478	25683	0.356279	0.382	8906301	435.324	0.797	0.732	0.583	0.203	5.974	1.79	1.426	1.044	0.364	0.362045	0.20226	0.346786	3.17155	0.268	0.254411
26	dt	6534	13687	24220	29129	0.390903	0.495	8500591	376.216	0.776	0.683	0.53	0.224	3.704	2.016	1.564	1.069	0.452	0.338849	0.16808	0.316977	1.71895	0.317	0.21726
26	dt	6892	14012	24155	28382	0.405956	0.538	11430134	531.882	0.757	0.669	0.506	0.243	2.932	2.147	1.625	1.087	0.521	0.320199	0.149138	0.294572	1.22434	0.331	0.196696
26	dt	6437	13069	23635	27731	0.397336	0.495	8385070	393.776	0.768	0.689	0.529	0.232	3.536	2.068	1.588	1.093	0.48	0.305595	0.147773	0.279593	1.37233	0.311	0.192355
28	dt	4925	11316	19511	25314	0.267982	0.336	9466873	464.313	0.805	0.687	0.553	0.195	6.804	1.333	1.073	0.737	0.259	0.305942	0.229514	0.415119	4.82913	0.313	0.284614
28	dt	5454	11426	21107	26311	0.345754	0.396	10129410	485.66	0.793	0.714	0.566	0.207	5.468	1.743	1.382	0.986	0.361	0.346154	0.198597	0.351069	2.95816	0.286	0.249509
28	dt	5543	11276	21785	26261	0.366802	0.406	50911706	2457.37	0.789	0.723	0.571	0.211	5.25	1.861	1.468	1.062	0.393	0.316592	0.170119	0.298109	2.2298	0.277	0.216044
28	dt	5454	12363	22143	28096	0.329356	0.402	12094900	534.18	0.806	0.695	0.56	0.194	5.789	1.633	1.316	0.914	0.317	0.346643	0.212273	0.379259	3.53695	0.305	0.262918
28	dt	5294	13121	21944	27448	0.287999	0.407	12116603	546.926	0.807	0.647	0.522	0.193	5.37	1.427	1.151	0.745	0.275	0.285938	0.200377	0.383809	3.34483	0.353	0.248443
28	dt	5324	12712	21386	27128	0.329067	0.446	12723351	583.533	0.804	0.661	0.531	0.196	4.876	1.639	1.317	0.871	0.322	0.346012	0.211112	0.397258	3.2137	0.339	0.263346
28	dt	5185	12154	20887	26401	0.277796	0.365	9370055	441.65	0.804	0.672	0.54	0.196	6.056	1.381	1.11	0.745	0.271	0.289329	0.209507	0.388361	3.84527	0.328	0.259898
28	dt	5464	12742	22463	27258	0.328647	0.439	9524855	437.04	0.8	0.666	0.533	0.2	4.838	1.644	1.315	0.876	0.33	0.289162	0.175889	0.330093	2.3839	0.334	0.220015
28	dt	5015	11356	20768	25533	0.31306	0.387	9871210	481.1	0.804	0.691	0.555	0.196	5.873	1.557	1.252	0.865	0.306	0.290563	0.186617	0.335911	2.9707	0.309	0.232235
28	dt	4975	11286	19472	25314	0.269908	0.335	9174933	451.1	0.803	0.69	0.554	0.197	6.756	1.345	1.081	0.745	0.264	0.310145	0.230591	0.416302	4.81848	0.31	0.287231
28	dt	5234	12024	20459	25912	0.309865	0.407	10814764	523.008	0.798	0.672	0.536	0.202	5.203	1.553	1.239	0.832	0.314	0.327585	0.210937	0.393732	3.37902	0.328	0.26371
28	dt	5722	11899	22822	26984	0.37347	0.434	10793664	507.65	0.788	0.709	0.559	0.212	4.784	1.897	1.495	1.06	0.402	0.292316	0.154094	0.27577	1.82164	0.291	0.195748
35	dt	5244	11416	20329	25793	0.308801	0.371	8485594	412.944	0.797	0.7	0.557	0.203	5.89	1.55	1.235	0.864	0.315	0.328953	0.212228	0.380733	3.62125	0.3	0.265901
35	dt	4975	10269	18873	24147	0.320499	0.354	5098146	265.916	0.794	0.724	0.575	0.206	6.263	1.613	1.281	0.927	0.332	0.352717	0.218672	0.380493	3.84666	0.276	0.275089
35	dt	4596	9182	17418	23918	0.332847	0.316	8854630	458.267	0.808	0.763	0.616	0.192	8.199	1.648	1.331	1.015	0.317	0.448	0.271845	0.441379	6.47822	0.237	0.336404
35	dt	4526	9143	17926	23629	0.27618	0.267	9391596	491.629	0.808	0.758	0.613	0.192	9.677	1.368	1.106	0.839	0.262	0.329888	0.241147	0.393192	6.27039	0.242	0.298539
35	dt	5643	12014	22682	26819	0.336536	0.405	10961015	517.615	0.79	0.699	0.552	0.21	5.115	1.705	1.346	0.941	0.359	0.262375	0.153886	0.278826	1.9776	0.301	0.195363
35	dt	5334	11157	21346	25364	0.34914	0.406	11084679	553.404	0.79	0.709	0.56	0.21	5.178	1.769	1.397	0.991	0.372	0.280433	0.158526	0.28298	2.04355	0.291	0.200599
35	dt	4487	9073	17527	23499	0.280869	0.271	9793505	515.122	0.809	0.759	0.614	0.191	9.614	1.386	1.122	0.851	0.265	0.353087	0.254753	0.414909	6.81762	0.241	0.314117
35	dt	4656	9581	18155	23848	0.3098	0.318	10876639	566.728	0.805	0.743	0.598	0.195	7.753	1.54	1.239	0.921	0.301	0.367494	0.238633	0.399016	5.14752	0.257	0.296634
35	dt	4856	10060	19312	24008	0.325702	0.354	11345467	592.391	0.798	0.728	0.581	0.202	6.476	1.632	1.302	0.948	0.33	0.31886	0.19538	0.336351	3.28216	0.272	0.245196
35	dt	4796	9681	18704	24855	0.293596	0.286	8493900	423.446	0.807	0.756	0.611	0.193	8.923	1.456	1.175	0.889	0.281	0.359844	0.247146	0.404774	6.06795	0.244	0.306645
35	dt	4507	8983	17149	23430	0.307562	0.291	8170467	431.774	0.808	0.763	0.617	0.192	8.907	1.521	1.229	0.938	0.293	0.407646	0.268012	0.43459	6.84617	0.237	0.331924
35	dt	4247	8335	16331	22851	0.32425	0.285	9555516	513.627	0.814	0.78	0.635	0.186	9.76	1.594	1.297	1.012	0.296	0.453409	0.284447	0.448033	7.92221	0.22	0.350462
1	ww	4965	10748	20329	26082	0.334118	0.366	8817171	417.539	0.81	0.726	0.588	0.19	6.826	1.652	1.338	0.971	0.315	0.363328	0.219932	0.37418	4.08128	0.274	0.272435
1	ww	4865	10130	19741	24726	0.331017	0.351	10027972	504.908	0.803	0.735	0.59	0.197	6.857	1.65	1.326	0.974	0.325	0.332457	0.201489	0.341331	3.55339	0.265	0.250994
1	ww	4856	10419	19561	25683	0.333202	0.356	9571137	459.554	0.811	0.733	0.594	0.189	7.159	1.644	1.333	0.977	0.311	0.392	0.238443	0.401228	4.79714	0.267	0.293945
1	ww	4776	10060	18514	24516	0.333421	0.357	8607315	436.034	0.805	0.732	0.59	0.195	6.818	1.658	1.335	0.978	0.323	0.404955	0.244243	0.414065	4.8181	0.268	0.304053
1	ww	5155	12094	19501	25563	0.326457	0.444	8830038	432.675	0.798	0.66	0.527	0.202	4.703	1.634	1.305	0.861	0.33	0.387847	0.237361	0.450461	3.85508	0.34	0.29704
1	ww	4836	9392	16730	22323	0.341603	0.356	8694951	497.224	0.783	0.739	0.579	0.217	5.889	1.743	1.365	1.01	0.378	0.436475	0.250416	0.432154	4.48176	0.261	0.319838
1	ww	4915	10060	19232	25892	0.335347	0.329	9709602	462.869	0.81	0.755	0.611	0.19	7.934	1.655	1.341	1.012	0.314	0.425686	0.257212	0.420638	5.76038	0.245	0.317491
1	ww	4666	9163	17029	23160	0.325917	0.317	8525781	461.003	0.799	0.757	0.604	0.201	7.555	1.633	1.304	0.987	0.329	0.433103	0.265219	0.438807	5.9074	0.243	0.331513
4	ww	4676	9571	18654	24297	0.309647	0.309	9540310	486.23	0.808	0.751	0.606	0.192	8.234	1.533	1.238	0.929	0.295	0.357398	0.233136	0.384712	5.14835	0.249	0.2876
4	ww	4337	8983	16441	22114	0.317583	0.332	8622099	485.014	0.804	0.739	0.594	0.196	7.328	1.581	1.271	0.939	0.31	0.405778	0.256659	0.432138	5.57655	0.261	0.31912
4	ww	4786	9841	18833	25713	0.327049	0.316	9262131	442.592	0.814	0.758	0.617	0.186	8.532	1.609	1.31	0.993	0.3	0.429603	0.267	0.432632	6.50585	0.242	0.328762
4	ww	4885	10189	19950	25793	0.32718	0.332	9400942	449.634	0.811	0.746	0.605	0.189	7.801	1.614	1.308	0.977	0.306	0.364677	0.225946	0.373262	4.64599	0.254	0.279462
4	ww	4806	9651	19322	25793	0.320544	0.296	9082258	432.756	0.814	0.769	0.626	0.186	9.221	1.578	1.284	0.987	0.294	0.394667	0.250106	0.399865	6.14387	0.231	0.308334
4	ww	4776	10608	18784	24476	0.33188	0.393	8729799	443.137	0.805	0.704	0.567	0.195	5.951	1.648	1.326	0.934	0.322	0.383706	0.232831	0.41082	4.14948	0.296	0.288934
4	ww	4796	9521	16979	23450	0.335575	0.34	9987865	535.428	0.795	0.747	0.594	0.205	6.798	1.687	1.342	1.002	0.345	0.466324	0.276422	0.465393	5.91789	0.253	0.346896
4	ww	4865	9990	18435	24656	0.340791	0.353	9826336	496.505	0.803	0.741	0.595	0.197	6.861	1.697	1.362	1.009	0.335	0.427961	0.252187	0.424144	5.05344	0.259	0.314335
7	ww	5394	13091	22124	27846	0.331807	0.455	10883195	484.732	0.806	0.657	0.53	0.194	4.851	1.645	1.326	0.872	0.319	0.338265	0.205632	0.387919	3.07442	0.343	0.254855
7	ww	5175	12064	21206	27308	0.348589	0.434	10865854	490.935	0.81	0.689	0.558	0.19	5.5	1.721	1.395	0.961	0.326	0.385158	0.223799	0.400788	3.67873	0.311	0.275697
7	ww	4576	9073	17577	25244	0.345845	0.301	13402300	648.457	0.819	0.782	0.641	0.181	9.608	1.69	1.384	1.083	0.306	0.512252	0.303108	0.472994	8.62328	0.218	0.37096
7	ww	5543	13470	22313	28135	0.337013	0.473	11298671	500.118	0.803	0.649	0.521	0.197	4.491	1.679	1.348	0.875	0.331	0.347675	0.207073	0.397343	2.961	0.351	0.257702
7	ww	4905	11386	19143	25733	0.31655	0.394	10103891	485.111	0.809	0.689	0.558	0.191	6.002	1.566	1.268	0.873	0.299	0.400334	0.255641	0.458573	5.08352	0.311	0.316401
7	ww	4497	8983	16969	24496	0.331013	0.297	10889220	544.488	0.816	0.776	0.633	0.184	9.482	1.622	1.324	1.027	0.298	0.498536	0.307359	0.485429	8.945	0.224	0.376369
7	ww	5754	13817	23277	28674	0.330454	0.465	7809516	340.729	0.799	0.648	0.518	0.201	4.436	1.655	1.323	0.857	0.332	0.31044	0.187577	0.362241	2.5196	0.352	0.235471
7	ww	5254	12483	21605	26550	0.319631	0.434	9576500	449.685	0.802	0.661	0.53	0.198	4.943	1.596	1.28	0.845	0.316	0.297015	0.186099	0.351497	2.67917	0.339	0.232203
7	ww	4905	10319	20100	25812	0.340791	0.353	16395085	784.191	0.81	0.741	0.6	0.19	7.248	1.683	1.363	1.01	0.32	0.372081	0.221082	0.368397	4.22756	0.259	0.27321
7	ww	5444	12493	22283	27099	0.342535	0.446	9744747	450	0.799	0.674	0.539	0.201	4.812	1.713	1.369	0.923	0.344	0.303718	0.177302	0.329055	2.35997	0.326	0.222397
7	ww	4995	10369	20688	25424	0.333577	0.351	11362735	556.206	0.804	0.737	0.592	0.196	6.891	1.663	1.336	0.985	0.327	0.309627	0.186186	0.314343	3.15921	0.263	0.231827
7	ww	4756	10349	19880	24726	0.331167	0.371	10771591	539.389	0.808	0.72	0.581	0.192	6.574	1.642	1.326	0.955	0.316	0.321975	0.196087	0.337147	3.34373	0.28	0.242664
9	ww	5374	11466	21974	27308	0.333943	0.371	9750364	444.532	0.803	0.722	0.58	0.197	6.383	1.663	1.336	0.965	0.327	0.324291	0.195004	0.336053	3.23072	0.278	0.243184
9	ww	4856	10090	19731	25912	0.321834	0.32	10939521	519.544	0.813	0.751	0.611	0.187	8.276	1.584	1.287	0.967	0.297	0.377831	0.23853	0.390725	5.30736	0.249	0.293551
9	ww	4217	8524	15384	21475	0.31054	0.31	8076174	467.967	0.804	0.75	0.603	0.196	7.97	1.544	1.241	0.931	0.303	0.43772	0.283497	0.470161	7.07231	0.25	0.352938
9	ww	5175	10857	21725	28046	0.321007	0.319	14187029	620.306	0.815	0.752	0.613	0.185	8.491	1.575	1.284	0.965	0.291	0.355016	0.225407	0.367892	4.94184	0.248	0.276376
9	ww	4736	9511	17966	25523	0.327586	0.301	11722781	563.948	0.814	0.77	0.627	0.186	9.143	1.61	1.311	1.01	0.299	0.476365	0.295879	0.471649	8.16178	0.23	0.363545
9	ww	4726	9252	17777	24098	0.345623	0.323	9644641	497.865	0.804	0.766	0.616	0.196	7.815	1.721	1.383	1.06	0.337	0.449991	0.261471	0.42452	5.76497	0.234	0.326296
9	ww	5819	14597	23668	29455	0.340619	0.506	10094161	427.067	0.802	0.629	0.504	0.198	4.048	1.699	1.363	0.857	0.336	0.334151	0.196675	0.389908	2.58706	0.371	0.244838
9	ww	5254	10867	20548	27368	0.342761	0.348	12404713	560.944	0.808	0.746	0.603	0.192	7.288	1.698	1.372	1.024	0.326	0.421984	0.248518	0.412094	5.10854	0.254	0.308402
9	ww	4746	9641	18724	25503	0.327575	0.309	9473225	456.387	0.814	0.764	0.622	0.186	8.795	1.611	1.312	1.002	0.3	0.428148	0.265766	0.427294	6.56191	0.236	0.326589
9	ww	4636	9282	17049	23908	0.306958	0.296	8738514	453.431	0.806	0.759	0.612	0.194	8.592	1.523	1.228	0.932	0.295	0.437245	0.287094	0.469147	7.59327	0.241	0.355905
9	ww	4895	10060	20070	26251	0.327679	0.317	11083105	518.969	0.814	0.758	0.617	0.186	8.476	1.614	1.313	0.995	0.301	0.378566	0.234551	0.380468	5.20531	0.242	0.289427
9	ww	4786	9761	19860	25454	0.334427	0.322	9535719	461.376	0.812	0.759	0.617	0.188	8.262	1.649	1.339	1.016	0.31	0.362083	0.219577	0.356381	4.57478	0.241	0.27066
10	ww	5354	11226	20917	26291	0.341403	0.383	8384063	400.442	0.796	0.72	0.573	0.204	5.853	1.714	1.365	0.982	0.349	0.351539	0.205099	0.357983	3.26358	0.28	0.256675
10	ww	4736	9192	17767	24078	0.326635	0.301	8455879	437.177	0.803	0.77	0.618	0.197	8.391	1.626	1.306	1.005	0.32	0.426635	0.262383	0.424512	6.18967	0.23	0.326285
10	ww	4307	8475	14457	20578	0.327918	0.336	6730204	413.632	0.791	0.744	0.588	0.209	6.617	1.658	1.311	0.975	0.347	0.4935	0.297648	0.506154	6.78191	0.256	0.376191
10	ww	5504	11346	21765	26839	0.353331	0.387	7829277	366.969	0.795	0.726	0.577	0.205	5.785	1.777	1.413	1.026	0.364	0.336153	0.189169	0.327635	2.81895	0.274	0.237825
10	ww	4566	9063	17497	23828	0.333027	0.311	9308961	483.281	0.808	0.767	0.62	0.192	8.414	1.646	1.331	1.02	0.315	0.439137	0.266791	0.430527	6.36106	0.233	0.328678
10	ww	4766	9432	19182	24895	0.348353	0.323	6971340	346.333	0.809	0.768	0.621	0.191	8.124	1.723	1.393	1.07	0.33	0.395397	0.229481	0.369529	4.76161	0.232	0.283819
10	ww	4905	10419	19741	25653	0.316074	0.336	9678544	466.481	0.809	0.734	0.594	0.191	7.467	1.565	1.266	0.929	0.299	0.36	0.230032	0.387513	4.72429	0.266	0.284943
10	ww	4746	10169	18903	24795	0.327187	0.354	9820482	489.824	0.809	0.73	0.59	0.191	7.041	1.618	1.309	0.955	0.31	0.385467	0.238237	0.40363	4.76543	0.27	0.29388
10	ww	4526	8853	17448	23838	0.334735	0.3	9327699	483	0.81	0.776	0.629	0.19	8.956	1.65	1.337	1.037	0.313	0.443304	0.268669	0.427487	6.6873	0.224	0.330882
10	ww	5354	10668	20907	27178	0.356272	0.347	11925245	546.428	0.803	0.757	0.607	0.197	7.133	1.775	1.426	1.079	0.35	0.409831	0.230891	0.379825	4.36859	0.243	0.287344
10	ww	5025	9731	18554	25364	0.366284	0.339	9708114	477.315	0.802	0.769	0.616	0.198	7.354	1.828	1.466	1.127	0.362	0.491623	0.268941	0.436223	5.69017	0.231	0.334825
10	ww	4526	8933	15713	22961	0.336741	0.322	9048333	490.824	0.803	0.761	0.611	0.197	7.718	1.68	1.349	1.026	0.331	0.529481	0.315167	0.516064	8.23037	0.239	0.393165
11	ww	4905	10060	18923	24965	0.295744	0.304	10765738	536.677	0.804	0.743	0.597	0.196	8.024	1.474	1.184	0.88	0.29	0.356047	0.241551	0.404599	5.45262	0.257	0.301196
11	ww	4915	10060	19791	25483	0.319813	0.32	10049530	488.6	0.807	0.75	0.605	0.193	7.917	1.585	1.279	0.959	0.306	0.35456	0.223697	0.369718	4.64405	0.25	0.276741
11	ww	4497	9103	17936	24197	0.325054	0.304	9175942	465.784	0.814	0.766	0.624	0.186	9.002	1.595	1.298	0.995	0.296	0.413128	0.259015	0.415204	6.39141	0.234	0.317817
11	ww	5533	11685	22552	28554	0.343332	0.367	11375918	494.154	0.806	0.733	0.591	0.194	6.692	1.705	1.375	1.007	0.33	0.358753	0.210412	0.356259	3.70349	0.267	0.260718
11	ww	5643	11954	23260	29412	0.37757	0.401	10852876	456.598	0.808	0.734	0.594	0.192	6.234	1.869	1.51	1.109	0.359	0.390447	0.208907	0.352072	3.38743	0.266	0.258825
11	ww	5254	10818	20648	26600	0.361585	0.377	9425609	441.563	0.802	0.739	0.593	0.198	6.387	1.804	1.448	1.07	0.356	0.403	0.223392	0.376636	3.85901	0.261	0.278834
11	ww	5404	11286	21495	26809	0.339343	0.373	9109987	425.601	0.798	0.725	0.579	0.202	6.155	1.698	1.356	0.983	0.342	0.336378	0.198103	0.342196	3.20188	0.275	0.24826
11	ww	4935	10050	20030	24357	0.329396	0.347	47359777	2438.46	0.797	0.737	0.587	0.203	6.661	1.653	1.318	0.971	0.335	0.294224	0.177994	0.303012	2.89583	0.263	0.222789
11	ww	4846	9791	19781	23968	0.332557	0.344	46698182	2442.12	0.798	0.741	0.591	0.202	6.783	1.668	1.331	0.987	0.337	0.290873	0.174384	0.294704	2.83424	0.259	0.218962
11	ww	4497	9452	16451	23041	0.297527	0.318	10233233	551.835	0.805	0.733	0.59	0.195	7.644	1.479	1.191	0.873	0.289	0.422809	0.285875	0.484317	7.17907	0.267	0.355371
11	ww	4895	10429	20100	25164	0.333299	0.364	8749555	431.672	0.805	0.727	0.586	0.195	6.659	1.656	1.334	0.969	0.322	0.333333	0.201288	0.343997	3.49187	0.273	0.24984
11	ww	4626	9182	17866	22802	0.33312	0.334	44234528	2433.68	0.797	0.749	0.597	0.203	7.035	1.67	1.331	0.997	0.339	0.361944	0.216733	0.363033	4.00953	0.251	0.271567
12	ww	5374	10987	21585	27318	0.341104	0.349	8985485	409.473	0.803	0.744	0.598	0.197	6.997	1.698	1.364	1.015	0.334	0.355816	0.20955	0.350558	3.77686	0.256	0.261256
12	ww	5464	11246	21117	26790	0.341172	0.37	8245296	386.631	0.796	0.729	0.58	0.204	6.116	1.716	1.366	0.995	0.35	0.363173	0.21164	0.364998	3.51547	0.271	0.266013
12	ww	4656	9282	17547	24008	0.349307	0.334	7965733	411.623	0.806	0.761	0.613	0.194	7.637	1.732	1.396	1.063	0.336	0.466762	0.269493	0.439098	5.97858	0.239	0.333867
12	ww	5464	11366	21575	26131	0.341415	0.39	8421232	407.472	0.791	0.714	0.565	0.209	5.483	1.726	1.365	0.975	0.361	0.3	0.173812	0.307692	2.43689	0.286	0.220448
12	ww	5244	10658	20947	26510	0.357445	0.364	5086398	239.18	0.802	0.745	0.598	0.198	6.666	1.781	1.429	1.065	0.352	0.373992	0.20999	0.351166	3.60782	0.255	0.261591
12	ww	4487	9133	16869	22612	0.341355	0.35	41648380	2297.84	0.802	0.744	0.596	0.198	6.884	1.702	1.365	1.015	0.338	0.433398	0.254641	0.426994	5.12983	0.256	0.316855
12	ww	4995	9980	19601	25673	0.316288	0.305	8348705	403.748	0.805	0.759	0.611	0.195	8.306	1.569	1.264	0.959	0.305	0.372075	0.237141	0.387982	5.2655	0.241	0.293645
12	ww	4766	9980	18634	24157	0.325415	0.35	8407612	433.583	0.803	0.731	0.587	0.197	6.829	1.62	1.3	0.951	0.32	0.370818	0.2289	0.389924	4.36469	0.269	0.284823
12	ww	4855	10120	19123	23928	0.348675	0.385	8588178	450.279	0.797	0.724	0.577	0.203	5.891	1.749	1.394	1.009	0.355	0.351522	0.200984	0.348386	3.14963	0.276	0.251927
12	ww	4786	9342	17637	24377	0.317128	0.295	8270450	422.156	0.804	0.767	0.617	0.196	8.557	1.579	1.269	0.974	0.31	0.435536	0.275831	0.447163	6.92133	0.233	0.344036
12	ww	4875	9462	18355	24736	0.34314	0.317	8459155	425.918	0.803	0.769	0.617	0.197	7.926	1.712	1.374	1.057	0.337	0.440506	0.257305	0.416752	5.66341	0.231	0.321283
12	ww	5065	10249	20478	24746	0.340735	0.359	48402720	2459.36	0.795	0.737	0.586	0.205	6.346	1.712	1.362	1.003	0.35	0.296209	0.173019	0.295323	2.65955	0.263	0.216859
13	ww	5025	11057	20269	26999	0.308736	0.339	10938713	497.803	0.814	0.725	0.59	0.186	7.61	1.519	1.236	0.897	0.283	0.377215	0.248331	0.420529	5.52267	0.275	0.306271
13	ww	4826	10648	19611	26022	0.311278	0.342	11253650	530.933	0.815	0.725	0.591	0.185	7.58	1.53	1.246	0.904	0.284	0.375578	0.245476	0.415463	5.38752	0.275	0.302463
13	ww	4925	10449	20309	26550	0.333731	0.341	9632421	445.43	0.815	0.745	0.606	0.185	7.803	1.64	1.336	0.995	0.304	0.386467	0.23565	0.388409	4.95552	0.255	0.288601
13	ww	5214	11226	20239	27368	0.320592	0.348	10261258	463.179	0.809	0.729	0.59	0.191	7.21	1.582	1.281	0.933	0.301	0.413491	0.261372	0.443184	5.73862	0.271	0.321793
13	ww	5095	10309	19651	26570	0.332587	0.323	14392930	670.218	0.808	0.757	0.612	0.192	7.982	1.647	1.331	1.008	0.316	0.428008	0.259871	0.424611	5.89036	0.243	0.322189
13	ww	4965	10199	20309	26460	0.342918	0.334	9633520	448.175	0.812	0.757	0.615	0.188	7.965	1.689	1.372	1.038	0.317	0.393103	0.232743	0.378712	4.85514	0.243	0.28616
13	ww	4935	9950	19352	26042	0.324076	0.308	9692947	459.229	0.81	0.762	0.618	0.19	8.582	1.599	1.296	0.988	0.303	0.410235	0.256557	0.415218	6.09355	0.238	0.316956
13	ww	4856	9691	18126	25115	0.327873	0.313	9765331	482.024	0.807	0.761	0.614	0.193	8.187	1.626	1.311	0.998	0.314	0.45182	0.277872	0.452726	6.77259	0.239	0.344982
13	ww	4796	9850	19711	25822	0.336982	0.324	10398457	494.552	0.814	0.76	0.619	0.186	8.36	1.657	1.349	1.025	0.308	0.39285	0.237085	0.383268	5.19533	0.24	0.29064
13	ww	5115	10708	20120	26231	0.326575	0.346	11891664	563.159	0.805	0.735	0.592	0.195	7.071	1.62	1.304	0.959	0.316	0.377336	0.232923	0.393468	4.58708	0.265	0.289401
13	ww	4895	10289	19711	25773	0.330936	0.342	10167769	487.009	0.81	0.742	0.601	0.19	7.493	1.634	1.324	0.982	0.31	0.384419	0.235262	0.391465	4.82018	0.258	0.290353
13	ww	4417	8814	17109	23739	0.321887	0.293	9405721	486.788	0.814	0.772	0.629	0.186	9.382	1.583	1.288	0.995	0.294	0.440785	0.278449	0.443	7.46181	0.228	0.343132
14	ww	5115	10299	20269	26610	0.330676	0.319	9452191	439.739	0.808	0.759	0.613	0.192	8.071	1.638	1.323	1.004	0.315	0.390477	0.238387	0.388921	5.1368	0.241	0.294999
14	ww	5095	10419	20808	26122	0.346566	0.351	9891738	470.43	0.805	0.747	0.601	0.195	7.072	1.721	1.385	1.035	0.336	0.351	0.203951	0.33913	3.62905	0.253	0.252723
14	ww	4327	8584	16610	22064	0.332282	0.319	9922865	559.444	0.804	0.76	0.611	0.196	7.843	1.655	1.331	1.011	0.325	0.408054	0.246558	0.403614	5.30789	0.24	0.307493
14	ww	5414	11067	21406	27707	0.340133	0.345	9906355	444.371	0.805	0.746	0.601	0.195	7.163	1.692	1.361	1.016	0.331	0.38439	0.227181	0.378336	4.35931	0.254	0.282645
14	ww	5005	10279	19282	25802	0.349968	0.355	8114509	390.177	0.806	0.746	0.602	0.194	7.049	1.735	1.399	1.044	0.337	0.438858	0.252944	0.420362	5.11205	0.254	0.313507
14	ww	4975	10050	20259	26052	0.354052	0.341	9043085	429.05	0.809	0.759	0.614	0.191	7.639	1.749	1.415	1.074	0.334	0.389108	0.222474	0.362298	4.33995	0.241	0.274849
14	ww	5015	10179	19123	26431	0.32659	0.315	11435484	533.969	0.81	0.759	0.615	0.19	8.343	1.611	1.305	0.99	0.306	0.445705	0.276664	0.450207	6.83182	0.241	0.34124
14	ww	4955	10070	19571	26151	0.342907	0.331	10836265	511.241	0.811	0.759	0.615	0.189	7.942	1.693	1.372	1.041	0.321	0.425768	0.251487	0.408999	5.49621	0.241	0.310436
14	ww	4816	9521	18883	24566	0.34106	0.325	9649163	488.565	0.804	0.762	0.612	0.196	7.726	1.697	1.365	1.039	0.333	0.393277	0.231749	0.378515	4.70552	0.238	0.287747
14	ww	5005	9701	19481	25015	0.327037	0.307	9140312	456.787	0.8	0.765	0.612	0.2	7.976	1.635	1.307	1.001	0.327	0.361868	0.221326	0.361507	4.51591	0.235	0.276562
14	ww	4826	9651	19103	24576	0.326438	0.319	6783386	343.463	0.804	0.756	0.607	0.196	7.791	1.625	1.306	0.987	0.319	0.362143	0.222858	0.366913	4.51537	0.244	0.277114
14	ww	5075	10199	20199	24805	0.354247	0.368	7879990	399.391	0.795	0.74	0.589	0.205	6.225	1.78	1.416	1.048	0.364	0.329785	0.185272	0.31468	2.85835	0.26	0.233452
15	ww	5065	11176	19621	26261	0.318235	0.367	11442991	539.866	0.807	0.712	0.574	0.193	6.552	1.577	1.272	0.906	0.304	0.398858	0.252922	0.44024	5.15302	0.288	0.313267
15	ww	4826	10628	18754	25005	0.318231	0.366	9100906	451.009	0.807	0.712	0.575	0.193	6.577	1.575	1.271	0.906	0.304	0.393958	0.250132	0.434833	5.06026	0.288	0.309777
15	ww	4816	9771	19531	25613	0.337873	0.322	8751116	420.787	0.812	0.762	0.619	0.188	8.291	1.665	1.352	1.03	0.313	0.395059	0.237273	0.383552	5.15864	0.238	0.292446
15	ww	5324	11047	22024	28614	0.325564	0.32	10743478	461.291	0.814	0.754	0.614	0.186	8.389	1.601	1.303	0.983	0.298	0.36813	0.229938	0.374497	5.0226	0.246	0.282954
15	ww	4975	10668	19791	26231	0.317365	0.34	9590690	451.199	0.81	0.732	0.593	0.19	7.463	1.565	1.268	0.929	0.297	0.384403	0.245625	0.413781	5.26775	0.268	0.302973
15	ww	5025	10758	20130	26411	0.33573	0.36	8308102	388.483	0.81	0.732	0.593	0.19	7.009	1.658	1.342	0.983	0.315	0.394925	0.238194	0.401755	4.70694	0.268	0.293697
15	ww	4856	10578	18814	25055	0.309763	0.351	8332957	412.543	0.806	0.717	0.578	0.194	6.842	1.538	1.24	0.889	0.298	0.383247	0.249186	0.431099	5.18471	0.283	0.308976
15	ww	4806	9980	18325	24387	0.327359	0.346	8874874	453.239	0.803	0.736	0.591	0.197	6.951	1.632	1.31	0.964	0.322	0.406288	0.248951	0.42146	5.06374	0.264	0.309586
15	ww	4606	9342	18684	24387	0.335183	0.321	9802790	495.566	0.811	0.761	0.617	0.189	8.266	1.65	1.339	1.018	0.312	0.386812	0.234431	0.379972	5.06566	0.239	0.288307
15	ww	5504	12164	22592	29013	0.320337	0.363	9554710	406.428	0.81	0.717	0.581	0.19	6.835	1.581	1.281	0.918	0.3	0.350173	0.221488	0.381452	4.21508	0.283	0.273129
15	ww	5234	11585	20937	27388	0.329641	0.378	10040951	453.234	0.809	0.713	0.577	0.191	6.46	1.63	1.319	0.941	0.312	0.383268	0.235134	0.407299	4.43925	0.287	0.291189
15	ww	5165	10748	20927	27487	0.342846	0.343	11640191	521.467	0.812	0.75	0.609	0.188	7.674	1.689	1.371	1.028	0.317	0.403368	0.238821	0.392381	4.95563	0.25	0.29388
16	ww	5374	11326	21535	27866	0.335377	0.355	13620847	605.586	0.807	0.735	0.594	0.193	7.005	1.66	1.34	0.985	0.32	0.376434	0.226767	0.382166	4.33301	0.265	0.281478
16	ww	4836	9531	18794	24885	0.330947	0.31	8596327	428.766	0.806	0.766	0.617	0.194	8.245	1.644	1.325	1.015	0.32	0.402735	0.244973	0.396783	5.42339	0.234	0.303806
16	ww	4417	8594	17069	23001	0.327011	0.294	44460869	2392.43	0.808	0.775	0.626	0.192	8.963	1.619	1.308	1.014	0.311	0.416827	0.257459	0.411072	6.25617	0.225	0.319199
16	ww	5244	10758	20748	26809	0.338298	0.346	8803142	408.214	0.804	0.744	0.599	0.196	7.117	1.682	1.353	1.007	0.329	0.379789	0.225796	0.377149	4.30949	0.256	0.281057
16	ww	4636	9003	16680	23978	0.326648	0.295	9297425	480.686	0.807	0.774	0.625	0.193	8.836	1.619	1.306	1.011	0.313	0.492102	0.303954	0.486748	8.3797	0.226	0.377314
16	ww	4895	9781	19920	24855	0.35745	0.35	8201008	410.872	0.803	0.755	0.606	0.197	7.072	1.779	1.429	1.079	0.35	0.352857	0.198346	0.327022	3.43652	0.245	0.247244
16	ww	5185	10608	20459	26022	0.330441	0.344	9834436	471.97	0.801	0.74	0.592	0.199	6.912	1.653	1.323	0.979	0.329	0.353262	0.213709	0.360839	3.90218	0.26	0.266977
16	ww	4526	8993	16660	22124	0.332893	0.338	7805339	443.536	0.795	0.746	0.594	0.205	6.832	1.673	1.331	0.993	0.342	0.41252	0.246575	0.415428	4.85518	0.254	0.31049
16	ww	4417	9292	17448	22662	0.324667	0.347	6992249	383.242	0.805	0.733	0.59	0.195	7.013	1.615	1.301	0.953	0.315	0.371693	0.23015	0.390024	4.48417	0.267	0.285777
16	ww	4726	9153	17687	24815	0.299497	0.264	8130717	404.735	0.81	0.78	0.631	0.19	10.161	1.48	1.198	0.934	0.282	0.426	0.287838	0.456103	8.52084	0.22	0.354821
16	ww	4756	9452	18355	24616	0.324586	0.307	8164909	411.123	0.807	0.764	0.616	0.193	8.375	1.61	1.299	0.992	0.311	0.409767	0.254514	0.413072	5.8942	0.236	0.315257
16	ww	5125	10219	20598	24506	0.35003	0.368	47157082	2433.16	0.791	0.737	0.583	0.209	5.988	1.771	1.401	1.033	0.37	0.282646	0.159597	0.273617	2.25559	0.263	0.201641
17	ww	6014	12581	22335	26529	0.366284	0.469	7748469	377.698	0.773	0.68	0.526	0.227	3.823	1.895	1.466	0.996	0.43	0.298987	0.157777	0.300188	1.6399	0.32	0.204436
17	ww	5344	10818	20528	24686	0.35511	0.402	7917225	409.328	0.784	0.717	0.562	0.216	5.058	1.813	1.421	1.019	0.392	0.305406	0.168454	0.299712	2.16474	0.283	0.214973
17	ww	4806	9362	17737	22054	0.325577	0.344	7641575	443.041	0.782	0.736	0.575	0.218	5.997	1.667	1.304	0.959	0.363	0.325758	0.195415	0.339685	3.08502	0.264	0.25029
17	ww	6274	13849	24350	28577	0.365092	0.496	9252655	414.861	0.78	0.66	0.515	0.22	3.696	1.87	1.46	0.964	0.411	0.277176	0.148223	0.287527	1.49157	0.34	0.189526
17	ww	4935	9980	19671	25424	0.338099	0.333	8785282	428.78	0.806	0.754	0.607	0.194	7.577	1.677	1.352	1.019	0.326	0.380378	0.226821	0.373286	4.51304	0.246	0.280785
17	ww	4327	8694	16540	21954	0.323922	0.321	42502746	2411.23	0.803	0.752	0.604	0.197	7.657	1.615	1.297	0.976	0.318	0.397367	0.246048	0.407138	5.25832	0.248	0.307142
17	ww	5105	11007	20688	27587	0.307594	0.323	10329851	459.472	0.815	0.737	0.601	0.185	8.201	1.509	1.229	0.907	0.279	0.377038	0.24986	0.415698	5.83455	0.263	0.306868
17	ww	4875	9581	18146	25075	0.313345	0.292	8983174	444.712	0.806	0.767	0.618	0.194	8.76	1.557	1.255	0.962	0.303	0.429854	0.276078	0.446834	7.07611	0.233	0.34302
17	ww	4676	9123	17168	24128	0.32697	0.299	9303842	478.297	0.806	0.771	0.622	0.194	8.641	1.624	1.31	1.01	0.315	0.467432	0.287828	0.462804	7.44438	0.229	0.357804
17	ww	5155	10359	20728	25543	0.324194	0.331	10381703	509.207	0.798	0.745	0.594	0.202	7.112	1.623	1.295	0.965	0.327	0.306337	0.188748	0.317448	3.30772	0.255	0.236168
17	ww	5344	10758	21037	24825	0.355329	0.395	11404975	585.441	0.785	0.722	0.567	0.215	5.229	1.811	1.421	1.026	0.39	0.275647	0.152207	0.268662	1.92091	0.278	0.194446
17	ww	5314	10937	20957	24726	0.358171	0.415	10634232	547.817	0.785	0.71	0.558	0.215	4.909	1.825	1.433	1.018	0.392	0.277621	0.152121	0.272712	1.84073	0.29	0.194158
18	ww	5454	11515	21505	26780	0.346578	0.394	8853345	415.143	0.796	0.716	0.57	0.204	5.651	1.743	1.388	0.993	0.355	0.342669	0.196597	0.345085	2.9776	0.284	0.247351
18	ww	4686	9890	17577	23609	0.331807	0.365	7843987	414.521	0.802	0.725	0.581	0.198	6.435	1.654	1.326	0.961	0.328	0.4234	0.255985	0.440583	5.06804	0.275	0.318766
18	ww	4507	8814	17527	23300	0.349069	0.32	8424599	448.284	0.807	0.771	0.622	0.193	8.093	1.733	1.398	1.077	0.335	0.428996	0.247545	0.398325	5.35778	0.229	0.307189
18	ww	4925	11236	19202	25015	0.306396	0.385	7215896	359.178	0.803	0.686	0.551	0.197	5.835	1.526	1.226	0.841	0.301	0.354347	0.232207	0.42134	4.24865	0.314	0.289348
18	ww	5055	10349	20359	25603	0.33865	0.349	8943595	435.254	0.803	0.742	0.596	0.197	6.931	1.69	1.356	1.007	0.334	0.344942	0.204108	0.342544	3.61115	0.258	0.255207
18	ww	5065	10080	19980	23978	0.369586	0.392	8666627	458.236	0.789	0.735	0.58	0.211	5.52	1.875	1.479	1.087	0.396	0.312121	0.166464	0.28714	2.22345	0.265	0.211389
18	ww	4915	9611	18335	25454	0.329123	0.301	10202273	496.727	0.807	0.771	0.622	0.193	8.639	1.632	1.317	1.016	0.315	0.4561	0.279473	0.448918	7.03743	0.229	0.346609
18	ww	4646	9153	16899	23539	0.338498	0.323	8454234	447.48	0.803	0.761	0.611	0.197	7.692	1.687	1.354	1.031	0.333	0.474364	0.281188	0.460101	6.55511	0.239	0.351453
18	ww	4596	9053	17079	23111	0.33337	0.321	9226145	498.307	0.801	0.759	0.608	0.199	7.633	1.665	1.334	1.013	0.331	0.434216	0.26079	0.428643	5.72643	0.241	0.32579
18	ww	5204	10219	19990	26221	0.339457	0.324	8573656	407.939	0.802	0.761	0.61	0.198	7.595	1.697	1.36	1.035	0.337	0.401272	0.23646	0.387702	4.8091	0.239	0.296474
18	ww	5155	11087	19711	25244	0.359821	0.425	9866222	491.126	0.796	0.705	0.561	0.204	5.146	1.807	1.438	1.014	0.369	0.396186	0.219251	0.390716	3.29998	0.295	0.275424
18	ww	5075	10927	19073	24098	0.366515	0.451	10144750	533.289	0.789	0.692	0.547	0.211	4.547	1.856	1.465	1.014	0.391	0.386571	0.208282	0.381234	2.8015	0.308	0.264154
19	ww	5165	10349	20558	27218	0.316927	0.298	9430374	427.623	0.81	0.765	0.62	0.19	8.869	1.567	1.269	0.971	0.297	0.382962	0.244392	0.394399	5.77596	0.235	0.302
19	ww	5035	10120	19970	26012	0.32899	0.319	8732257	416.278	0.806	0.758	0.611	0.194	7.969	1.634	1.318	0.998	0.316	0.379636	0.232336	0.380397	4.89246	0.242	0.28803
19	ww	5214	10538	20937	24985	0.355573	0.383	48795253	2468.02	0.791	0.731	0.578	0.209	5.719	1.799	1.424	1.04	0.375	0.291877	0.162244	0.280651	2.23125	0.269	0.204744
19	ww	4915	9990	18923	25424	0.318243	0.315	9300428	453.48	0.807	0.753	0.607	0.193	8.042	1.578	1.273	0.958	0.305	0.404271	0.256192	0.421995	5.87138	0.247	0.316983
19	ww	4955	9930	18694	25424	0.342521	0.333	9741087	475.895	0.805	0.757	0.609	0.195	7.556	1.703	1.371	1.038	0.332	0.450852	0.26474	0.434347	5.80201	0.243	0.32879
19	ww	4766	9442	17797	24496	0.356541	0.338	10001090	506.898	0.805	0.763	0.615	0.195	7.537	1.768	1.424	1.087	0.344	0.484895	0.274262	0.446085	6.06978	0.237	0.339534
19	ww	4836	9541	18145	23998	0.323779	0.318	8717092	454.916	0.798	0.754	0.602	0.202	7.498	1.624	1.296	0.978	0.327	0.394268	0.242776	0.403137	5.06435	0.246	0.305448
19	ww	5085	10279	20299	25972	0.343827	0.342	7455854	356.961	0.804	0.751	0.604	0.196	7.265	1.708	1.374	1.032	0.334	0.37359	0.21873	0.362006	4.12226	0.249	0.271604
19	ww	4756	9551	18863	24985	0.355431	0.337	9870070	487.917	0.81	0.763	0.618	0.19	7.793	1.757	1.422	1.085	0.334	0.430848	0.245218	0.397095	5.13275	0.237	0.302635
19	ww	4756	9781	18195	23789	0.31911	0.337	7546267	396.483	0.8	0.736	0.589	0.2	6.986	1.597	1.278	0.94	0.319	0.375295	0.235	0.39925	4.64281	0.264	0.293911
19	ww	5025	10100	20050	24945	0.345411	0.352	7735160	388.311	0.799	0.745	0.595	0.201	6.694	1.732	1.383	1.031	0.349	0.339576	0.19606	0.329366	3.2876	0.255	0.245733
19	ww	4736	9322	18544	22821	0.341115	0.346	43531106	2407.03	0.792	0.746	0.592	0.208	6.526	1.722	1.365	1.019	0.357	0.32148	0.18669	0.315486	3.00777	0.254	0.236494
20	ww	5454	11655	22522	28774	0.324359	0.345	11189518	479.825	0.81	0.734	0.595	0.19	7.364	1.603	1.299	0.954	0.304	0.347594	0.21684	0.364354	4.22107	0.266	0.268096
20	ww	5115	10708	20568	26680	0.327736	0.34	8986388	416.712	0.808	0.741	0.599	0.192	7.419	1.623	1.312	0.971	0.311	0.371506	0.228901	0.382601	4.59754	0.259	0.283422
20	ww	5244	10987	21146	26082	0.347421	0.383	8056992	386.649	0.799	0.724	0.579	0.201	6.008	1.738	1.389	1.006	0.35	0.32888	0.189229	0.326919	2.91812	0.276	0.236875
20	ww	5294	11017	20927	27547	0.306207	0.315	8688177	390.427	0.808	0.743	0.6	0.192	7.996	1.518	1.227	0.911	0.292	0.364027	0.239807	0.399591	5.32158	0.257	0.297488
20	ww	4875	9980	19432	25793	0.314487	0.307	7864020	375.945	0.811	0.756	0.613	0.189	8.566	1.552	1.258	0.951	0.293	0.382492	0.246451	0.4022	5.7632	0.244	0.304092
20	ww	5274	10818	21446	25444	0.355631	0.391	7458272	369.771	0.793	0.725	0.575	0.207	5.616	1.797	1.424	1.033	0.372	0.28152	0.156661	0.272527	2.10387	0.275	0.198215
20	ww	4875	9671	19033	24985	0.316577	0.302	9074491	451.243	0.805	0.762	0.613	0.195	8.385	1.571	1.264	0.963	0.307	0.375597	0.239081	0.390028	5.36153	0.238	0.295972
20	ww	5145	10628	20758	26311	0.335846	0.348	10164041	480.206	0.804	0.741	0.596	0.196	7.037	1.672	1.345	0.997	0.327	0.352031	0.210545	0.35309	3.84087	0.259	0.262355
20	ww	4915	9980	20149	25384	0.342497	0.339	8798621	429.851	0.806	0.753	0.607	0.194	7.454	1.699	1.37	1.031	0.329	0.351352	0.206799	0.340788	3.85344	0.247	0.255753
20	ww	4517	8923	17448	24686	0.303267	0.265	11572560	573.78	0.817	0.782	0.639	0.183	10.761	1.485	1.213	0.948	0.272	0.436399	0.293871	0.460337	9.17921	0.218	0.358868
20	ww	4207	8853	16540	21107	0.298278	0.328	6699681	396.431	0.801	0.725	0.581	0.199	7.109	1.49	1.193	0.865	0.297	0.322036	0.216132	0.372296	4.21641	0.275	0.270237
20	ww	4736	9611	19252	22971	0.332906	0.356	8853923	485.546	0.794	0.733	0.582	0.206	6.282	1.68	1.333	0.977	0.346	0.272	0.161905	0.278403	2.42369	0.267	0.203948
21	ww	4606	8834	16102	22931	0.292559	0.27	8598667	469.232	0.799	0.769	0.615	0.201	9.058	1.464	1.17	0.9	0.294	0.435974	0.297796	0.484416	8.51041	0.231	0.37266
21	ww	4706	8943	16610	22024	0.310637	0.304	40528224	2340.24	0.786	0.755	0.594	0.214	7.191	1.58	1.242	0.938	0.338	0.388376	0.245807	0.414046	5.0813	0.245	0.312623
21	ww	5274	10409	18195	22094	0.355398	0.434	30460238	1810.95	0.761	0.695	0.529	0.239	3.886	1.867	1.422	0.988	0.446	0.330125	0.176821	0.334134	1.95001	0.305	0.231807
21	ww	5155	10070	18704	26460	0.314265	0.29	9221619	432.838	0.805	0.769	0.619	0.195	8.825	1.562	1.257	0.967	0.304	0.45697	0.292554	0.472564	7.9069	0.231	0.364046
21	ww	5314	10628	19432	25284	0.341978	0.364	9219128	461.649	0.79	0.734	0.58	0.21	5.992	1.73	1.366	1.003	0.364	0.400947	0.231761	0.399748	3.99048	0.266	0.29304
21	ww	5204	10199	19053	24167	0.361607	0.381	46026074	2427.15	0.785	0.737	0.578	0.215	5.532	1.842	1.445	1.065	0.397	0.391141	0.212346	0.367268	3.21104	0.263	0.269683
21	ww	4636	8584	15035	22712	0.315918	0.276	8655604	478.845	0.796	0.782	0.622	0.204	8.796	1.586	1.262	0.987	0.324	0.538073	0.339264	0.54516	10.5427	0.218	0.424707
21	ww	4686	8834	15523	21406	0.322469	0.32	39416621	2357.45	0.781	0.752	0.587	0.219	6.557	1.649	1.288	0.969	0.361	0.454194	0.275436	0.468724	5.78498	0.248	0.351854
21	ww	4467	8624	14357	19721	0.33117	0.361	28760786	1885.46	0.773	0.727	0.563	0.227	5.325	1.712	1.324	0.963	0.388	0.465465	0.271884	0.483349	4.98177	0.273	0.351645
21	ww	4855	9332	17119	24157	0.311496	0.289	7902768	409.427	0.799	0.768	0.614	0.201	8.434	1.561	1.247	0.958	0.314	0.454677	0.291273	0.47461	7.61885	0.232	0.364625
21	ww	5125	10169	18674	24427	0.331968	0.347	8406202	435.509	0.79	0.739	0.584	0.21	6.333	1.681	1.328	0.981	0.353	0.396192	0.235688	0.403865	4.29043	0.261	0.298052
21	ww	4955	9591	17477	22453	0.359509	0.381	7976815	455.87	0.779	0.735	0.573	0.221	5.315	1.843	1.437	1.056	0.407	0.408317	0.22155	0.386664	3.35072	0.265	0.284375
22	ww	5713	12921	22293	26520	0.35145	0.487	12649363	607.938	0.785	0.654	0.513	0.215	3.837	1.791	1.405	0.918	0.386	0.285725	0.159534	0.311248	1.73394	0.346	0.203153
22	ww	6144	13394	22725	25878	0.38107	0.56	12987643	658.135	0.763	0.633	0.482	0.237	2.766	2	1.525	0.965	0.475	0.244142	0.122071	0.252997	0.936794	0.367	0.159775
22	ww	6047	12841	21132	24058	0.37777	0.57	10364258	575.44	0.749	0.623	0.466	0.251	2.435	2.02	1.512	0.942	0.508	0.244934	0.121254	0.260015	0.855605	0.377	0.162456
22	ww	4656	9541	17896	24227	0.300476	0.3	9357643	478.138	0.808	0.75	0.606	0.192	8.504	1.486	1.2	0.901	0.286	0.3876	0.260834	0.430189	6.42024	0.25	0.323489
22	ww	5025	10339	19053	23769	0.31481	0.357	7265049	387.593	0.789	0.716	0.565	0.211	5.896	1.599	1.261	0.903	0.338	0.316775	0.198108	0.350802	3.18598	0.284	0.251601
22	ww	5065	10508	18923	22383	0.334874	0.421	43510845	2512.46	0.774	0.686	0.531	0.226	4.306	1.732	1.34	0.919	0.392	0.268153	0.154823	0.291788	1.7741	0.314	0.199792
22	ww	5244	10867	18744	24905	0.333045	0.381	10064786	511.916	0.789	0.714	0.564	0.211	5.54	1.69	1.334	0.952	0.356	0.416969	0.246727	0.437992	4.31751	0.286	0.313361
22	ww	5274	10808	18704	23828	0.349522	0.417	9869611	531.94	0.779	0.702	0.546	0.221	4.61	1.795	1.398	0.981	0.397	0.386215	0.215161	0.393695	2.99343	0.298	0.276167
22	ww	4975	9960	17617	21595	0.361739	0.434	42238490	2541.43	0.77	0.7	0.539	0.23	4.143	1.882	1.448	1.014	0.434	0.345753	0.183716	0.34098	2.1436	0.3	0.23935
22	ww	5693	12453	22064	27029	0.336137	0.426	8355409	391.611	0.789	0.683	0.539	0.211	4.743	1.704	1.345	0.919	0.359	0.313117	0.183754	0.340715	2.45115	0.317	0.232705
22	ww	5683	12622	22253	26460	0.340594	0.455	9030958	434.661	0.785	0.666	0.523	0.215	4.203	1.735	1.362	0.907	0.373	0.27518	0.158605	0.303395	1.83055	0.334	0.202484
22	ww	5514	12183	21834	25962	0.354138	0.462	8553987	418.329	0.788	0.674	0.531	0.212	4.26	1.799	1.417	0.955	0.382	0.28627	0.159127	0.299759	1.82362	0.326	0.201878
23	ww	4975	10140	18345	25822	0.293634	0.291	10645540	510.651	0.807	0.752	0.607	0.193	8.749	1.454	1.174	0.883	0.28	0.421246	0.289715	0.477062	7.98148	0.248	0.358661
23	ww	5125	11087	21226	25374	0.31586	0.372	14181099	700.336	0.798	0.706	0.563	0.202	5.978	1.584	1.264	0.892	0.32	0.259388	0.163755	0.290793	2.45114	0.294	0.20485
23	ww	5553	12094	22841	26131	0.368869	0.469	50524354	2455.26	0.787	0.682	0.537	0.213	4.244	1.874	1.476	1.007	0.398	0.235975	0.12592	0.234335	1.29889	0.318	0.159879
23	ww	6112	14142	23342	27861	0.376477	0.556	11371088	522.833	0.781	0.631	0.492	0.219	3.152	1.929	1.506	0.95	0.423	0.313409	0.162472	0.329904	1.55181	0.369	0.20778
23	ww	5949	13199	21619	25586	0.372426	0.55	11729082	597.295	0.767	0.631	0.484	0.233	2.908	1.94	1.489	0.939	0.451	0.301084	0.155198	0.320643	1.37252	0.369	0.202017
23	ww	5035	10608	20419	24586	0.342046	0.39	11709383	598.915	0.795	0.715	0.569	0.205	5.667	1.719	1.367	0.977	0.352	0.291474	0.16956	0.298335	2.40951	0.285	0.213135
23	ww	4746	9721	18126	24716	0.294031	0.293	11190380	560.36	0.808	0.751	0.607	0.192	8.7	1.458	1.178	0.884	0.28	0.388313	0.266333	0.439268	6.81544	0.249	0.329995
23	ww	5364	11635	21127	26331	0.329333	0.394	10377440	494.942	0.796	0.701	0.558	0.204	5.54	1.653	1.317	0.923	0.337	0.326796	0.197699	0.354058	3.03663	0.299	0.2482
23	ww	5185	11226	20997	25274	0.345015	0.415	48565571	2417.52	0.795	0.699	0.556	0.205	5.192	1.735	1.379	0.964	0.356	0.293671	0.169263	0.304638	2.27462	0.301	0.212903
23	ww	5075	11137	20788	24905	0.330391	0.404	48788529	2460.34	0.796	0.694	0.553	0.204	5.344	1.661	1.322	0.918	0.338	0.274614	0.165331	0.299144	2.28096	0.306	0.207615
23	ww	5514	11825	21146	27936	0.339297	0.382	12360847	551.282	0.803	0.719	0.577	0.197	6.134	1.692	1.358	0.976	0.334	0.411907	0.243444	0.422036	4.47912	0.281	0.302828
23	ww	5274	11505	20808	26311	0.340995	0.404	9846343	468.049	0.8	0.704	0.563	0.2	5.558	1.705	1.364	0.96	0.342	0.357595	0.209733	0.372494	3.29929	0.296	0.261587
23	ww	5025	10628	19302	24965	0.350543	0.394	9535542	478.212	0.799	0.719	0.574	0.201	5.784	1.755	1.402	1.008	0.353	0.398206	0.226898	0.395046	3.77706	0.281	0.284002
24	ww	5105	10189	18056	25912	0.310018	0.303	11452658	550.423	0.803	0.756	0.607	0.197	8.168	1.543	1.239	0.936	0.304	0.469402	0.304214	0.501497	8.21707	0.244	0.377565
24	ww	5025	9960	18634	25812	0.327495	0.311	9323567	448.529	0.805	0.763	0.614	0.195	8.175	1.625	1.309	0.998	0.316	0.452722	0.278598	0.453629	6.78735	0.237	0.345312
24	ww	5005	9940	18694	25673	0.337138	0.322	8504911	411.501	0.805	0.761	0.613	0.195	7.853	1.676	1.35	1.027	0.327	0.455381	0.271707	0.443409	6.2561	0.239	0.337672
24	ww	4875	9601	17767	24815	0.305893	0.29	12683303	636.073	0.804	0.763	0.613	0.196	8.645	1.523	1.224	0.934	0.299	0.431941	0.283612	0.462464	7.43763	0.237	0.35346
24	ww	4955	9831	18744	25414	0.320983	0.306	10237537	500.393	0.805	0.762	0.613	0.195	8.274	1.595	1.284	0.978	0.311	0.419143	0.262785	0.428571	6.2055	0.238	0.326018
24	ww	5005	9850	18784	24108	0.345983	0.351	8627706	451.641	0.792	0.746	0.591	0.208	6.436	1.745	1.383	1.032	0.362	0.385547	0.220944	0.373592	3.83846	0.254	0.2787
24	ww	5224	10050	18375	25384	0.326879	0.313	12008796	595.674	0.794	0.761	0.604	0.206	7.455	1.645	1.306	0.994	0.338	0.455749	0.277051	0.4585	6.31231	0.239	0.347669
24	ww	4965	9661	17737	25394	0.334973	0.308	10331154	505.71	0.804	0.77	0.62	0.196	8.266	1.668	1.342	1.033	0.326	0.502174	0.301063	0.486132	7.81983	0.23	0.37481
24	ww	5214	10608	20139	26690	0.358331	0.36	10747582	500.446	0.805	0.749	0.603	0.195	6.886	1.783	1.435	1.075	0.348	0.43745	0.245345	0.40693	4.72478	0.251	0.305038
24	ww	5364	11087	20758	26770	0.339436	0.363	10349386	483.481	0.8	0.733	0.586	0.2	6.436	1.699	1.359	0.995	0.34	0.382034	0.224858	0.383953	4.01126	0.267	0.280856
24	ww	5354	10967	20349	26221	0.346668	0.373	9336008	447.405	0.796	0.731	0.582	0.204	6.084	1.741	1.385	1.013	0.355	0.389639	0.223802	0.384639	3.80288	0.269	0.281401
24	ww	5035	10179	20219	25304	0.342808	0.348	10769309	531.319	0.801	0.746	0.598	0.199	6.908	1.713	1.372	1.024	0.341	0.34389	0.200753	0.33583	3.49295	0.254	0.250876
25	ww	5284	10987	21296	26959	0.335406	0.353	9346418	431.207	0.804	0.737	0.592	0.196	6.88	1.67	1.342	0.989	0.327	0.350316	0.20977	0.354212	3.77365	0.263	0.261269
25	ww	5284	11077	21077	26171	0.347936	0.386	9131236	437.173	0.798	0.723	0.577	0.202	5.911	1.742	1.391	1.005	0.352	0.340014	0.195186	0.338323	3.02236	0.277	0.243884
25	ww	5025	10449	21097	25852	0.345581	0.36	9542086	458.159	0.806	0.74	0.596	0.194	6.861	1.715	1.382	1.022	0.333	0.315692	0.184077	0.308897	3.0666	0.26	0.228309
25	ww	5065	10269	19282	26052	0.331703	0.329	13607117	648.359	0.806	0.752	0.606	0.194	7.635	1.646	1.326	0.997	0.32	0.428496	0.260326	0.429785	5.75469	0.248	0.322581
25	ww	4746	9472	17906	24756	0.31861	0.301	9855193	492.513	0.808	0.764	0.617	0.192	8.652	1.576	1.274	0.973	0.302	0.436195	0.276773	0.448299	7.03041	0.236	0.342329
25	ww	4676	9322	17757	23579	0.338716	0.333	45751960	2420.35	0.802	0.754	0.605	0.198	7.334	1.691	1.356	1.023	0.335	0.416927	0.246556	0.407553	5.04517	0.246	0.307993
25	ww	5125	10269	19013	25892	0.333063	0.33	12794914	616.118	0.802	0.752	0.603	0.198	7.402	1.663	1.334	1.003	0.329	0.440444	0.264849	0.439126	5.79526	0.248	0.331247
25	ww	5254	10778	20598	26620	0.345206	0.357	9526574	445.875	0.803	0.741	0.595	0.197	6.786	1.719	1.379	1.023	0.339	0.388703	0.226121	0.379964	4.15852	0.259	0.28185
25	ww	5234	11286	21037	26560	0.354141	0.402	9746419	457.021	0.803	0.716	0.575	0.197	5.827	1.765	1.417	1.015	0.348	0.366613	0.207713	0.361195	3.29472	0.284	0.25898
25	ww	5035	10289	18993	25733	0.319097	0.324	10556418	510.021	0.804	0.746	0.6	0.196	7.622	1.585	1.275	0.952	0.31	0.415843	0.262361	0.436809	5.91161	0.254	0.325635
25	ww	5234	11067	20957	27119	0.338612	0.361	9616720	439.421	0.807	0.733	0.592	0.193	6.86	1.677	1.354	0.993	0.324	0.381281	0.227359	0.383969	4.2758	0.267	0.281563
25	ww	5304	11216	21515	26311	0.35444	0.399	10247579	487.817	0.798	0.719	0.574	0.202	5.699	1.774	1.417	1.018	0.358	0.323744	0.182494	0.318019	2.65754	0.281	0.228305
26	ww	4865	9821	18604	25573	0.29562	0.283	9006175	434.913	0.81	0.761	0.616	0.19	9.259	1.461	1.183	0.9	0.278	0.399042	0.273129	0.44338	7.37532	0.239	0.336537
26	ww	4915	10209	18574	25434	0.317824	0.328	9975887	486.178	0.807	0.742	0.599	0.193	7.608	1.578	1.273	0.945	0.305	0.42462	0.269088	0.449333	6.20798	0.258	0.334324
26	ww	4666	9312	18345	24337	0.330249	0.312	11183828	568.544	0.808	0.764	0.617	0.192	8.338	1.635	1.322	1.009	0.313	0.40322	0.246618	0.399624	5.54996	0.236	0.304611
26	ww	5045	10409	18963	24995	0.317995	0.342	21696234	1087.53	0.798	0.731	0.584	0.202	6.75	1.593	1.271	0.93	0.322	0.383955	0.241027	0.412855	4.74631	0.269	0.302356
26	ww	5204	10708	20060	25085	0.33141	0.367	31516786	1585.27	0.793	0.723	0.573	0.207	5.963	1.673	1.326	0.959	0.347	0.335202	0.20036	0.349533	3.20426	0.277	0.252754
26	ww	5194	10598	20159	24347	0.349106	0.394	9976941	520.907	0.787	0.718	0.565	0.213	5.29	1.774	1.395	1.002	0.378	0.305979	0.17248	0.305368	2.32554	0.282	0.21866
26	ww	5135	10479	19840	26391	0.32417	0.326	10334701	486.202	0.805	0.749	0.603	0.195	7.649	1.611	1.298	0.972	0.314	0.400032	0.248313	0.411555	5.34968	0.251	0.308195
26	ww	5185	10748	20847	26640	0.333607	0.346	10019483	467	0.805	0.741	0.597	0.195	7.141	1.655	1.333	0.987	0.322	0.360695	0.217943	0.365446	4.11257	0.259	0.270007
26	ww	5214	10748	20808	26171	0.355027	0.375	8073811	385.256	0.801	0.736	0.589	0.199	6.316	1.774	1.42	1.045	0.353	0.363636	0.204981	0.347977	3.37078	0.264	0.255905
26	ww	5234	10449	19651	26989	0.328515	0.315	9305380	427.735	0.806	0.76	0.613	0.194	8.078	1.632	1.315	1	0.316	0.442312	0.271025	0.442312	6.40681	0.24	0.337302
26	ww	5065	10150	18564	25713	0.349209	0.344	10021142	485.332	0.803	0.754	0.605	0.197	7.176	1.739	1.396	1.052	0.343	0.483837	0.278227	0.459921	6.11096	0.246	0.346232
26	ww	5175	10419	19761	25783	0.359579	0.366	10665442	517.539	0.799	0.746	0.596	0.201	6.489	1.798	1.437	1.071	0.361	0.420756	0.234013	0.392863	4.19886	0.254	0.292217
28	ww	5075	11675	20478	26072	0.318932	0.401	11713989	557.889	0.805	0.686	0.552	0.195	5.7	1.583	1.275	0.874	0.308	0.339701	0.214593	0.388673	3.62399	0.314	0.266419
28	ww	4945	10648	19880	25164	0.312875	0.353	9178984	453.978	0.803	0.718	0.577	0.197	6.679	1.558	1.252	0.899	0.306	0.326713	0.2097	0.363418	3.81297	0.282	0.261338
28	ww	4497	8893	17328	23260	0.310511	0.291	44665377	2380.5	0.807	0.766	0.618	0.193	8.856	1.54	1.242	0.951	0.298	0.392974	0.255178	0.413222	6.2366	0.234	0.316154
28	ww	4915	11486	19771	25324	0.284192	0.366	8767096	429.57	0.806	0.678	0.546	0.194	6.208	1.409	1.135	0.77	0.273	0.309168	0.219423	0.401516	4.16488	0.322	0.272086
28	ww	5025	11306	20269	25125	0.314413	0.393	9966924	495.867	0.8	0.688	0.55	0.2	5.6	1.571	1.257	0.864	0.314	0.304827	0.194034	0.352809	3.05278	0.312	0.241592
28	ww	4895	9890	19870	24506	0.349425	0.356	46577786	2375.09	0.8	0.745	0.596	0.2	6.713	1.746	1.397	1.041	0.349	0.329475	0.188702	0.316498	3.10848	0.255	0.236398
28	ww	4935	10628	18963	24955	0.298032	0.339	9064940	452.794	0.802	0.716	0.574	0.198	6.877	1.485	1.191	0.852	0.294	0.356905	0.24034	0.418902	4.9575	0.284	0.299301
28	ww	5214	10987	21226	26371	0.337163	0.368	9939910	469.817	0.802	0.727	0.583	0.198	6.437	1.68	1.348	0.98	0.332	0.32756	0.194976	0.334245	3.23173	0.273	0.243182
28	ww	5045	10568	20588	24796	0.339733	0.38	10393615	526.232	0.797	0.72	0.574	0.203	5.919	1.704	1.357	0.978	0.347	0.289071	0.169643	0.295574	2.48359	0.28	0.213053
28	ww	4816	10598	19292	24955	0.267324	0.307	9532405	473.331	0.807	0.713	0.575	0.193	7.84	1.324	1.069	0.762	0.256	0.300582	0.227026	0.394464	5.10722	0.287	0.281196
28	ww	5304	11894	21246	26012	0.335444	0.427	9605156	463.838	0.796	0.682	0.543	0.204	4.957	1.687	1.343	0.916	0.344	0.308836	0.183068	0.337158	2.5214	0.318	0.230153
28	ww	4756	9591	19641	24476	0.340563	0.334	47852345	2426.59	0.806	0.755	0.608	0.194	7.557	1.689	1.361	1.027	0.328	0.334	0.19775	0.325219	3.64219	0.245	0.245183
35	ww	4836	10040	19342	24177	0.310333	0.334	7950623	411.076	0.8	0.731	0.585	0.2	7.002	1.552	1.241	0.907	0.31	0.310409	0.200006	0.342237	3.64317	0.269	0.249987
35	ww	5384	11276	21475	25055	0.340537	0.408	11101895	564.379	0.785	0.7	0.55	0.215	4.931	1.733	1.36	0.953	0.372	0.24752	0.142827	0.259727	1.73006	0.3	0.181994
35	ww	5234	10877	21017	24855	0.333797	0.384	48057708	2449.3	0.789	0.712	0.562	0.211	5.486	1.693	1.336	0.952	0.356	0.261333	0.154361	0.27451	2.07578	0.288	0.195607
35	ww	5025	10937	20179	25593	0.28702	0.33	12974800	630.825	0.804	0.713	0.573	0.196	7.111	1.427	1.147	0.817	0.28	0.302404	0.211916	0.37014	4.17881	0.287	0.263224
35	ww	4826	10349	19162	23988	0.292305	0.337	9478122	494.631	0.799	0.712	0.569	0.201	6.697	1.464	1.17	0.833	0.295	0.294875	0.201417	0.353992	3.66974	0.288	0.251853
35	ww	4696	9831	19013	23918	0.334092	0.357	9685750	503.889	0.804	0.733	0.589	0.196	6.755	1.662	1.336	0.979	0.326	0.340955	0.205147	0.348269	3.6097	0.267	0.255176
35	ww	4816	10060	19143	25154	0.298632	0.308	9349402	459.701	0.809	0.742	0.6	0.191	8.233	1.476	1.194	0.886	0.283	0.353364	0.239407	0.398831	5.46199	0.258	0.295555
35	ww	4945	10469	19671	25404	0.317589	0.343	9992201	488.401	0.805	0.73	0.588	0.195	7.089	1.578	1.271	0.928	0.307	0.355704	0.225414	0.383301	4.40608	0.27	0.280219
35	ww	4846	9641	19541	24786	0.336838	0.324	9996075	501.308	0.804	0.76	0.611	0.196	7.761	1.675	1.347	1.023	0.327	0.35505	0.21197	0.347067	4.12537	0.24	0.263039
35	ww	5394	12154	22094	25892	0.308531	0.407	12197932	595.079	0.792	0.67	0.531	0.208	4.958	1.558	1.233	0.826	0.324	0.228167	0.146448	0.276231	1.89225	0.33	0.185286
35	ww	5593	11914	22991	26321	0.346778	0.423	16093923	776.434	0.788	0.695	0.547	0.212	4.791	1.763	1.388	0.965	0.375	0.223289	0.126653	0.231387	1.44231	0.305	0.160652
35	ww	5543	11854	22443	24865	0.357446	0.467	48954500	2533.61	0.777	0.673	0.523	0.223	3.909	1.838	1.429	0.962	0.41	0.178517	0.0971256	0.185568	0.890667	0.327	0.125349

## Sheet: sorghum
Day	Group	Fo	Fj	Fi	Fm	Voj	Mo	Area	Sm	ΦPo	φo	ΦEo	ΦDo	PIabs	ABS/RC	TRo/RC	ETo/RC	DIo/RC	REo/RC	ΦRo	δRo	PItot	Vj	ΔVip
1	dt	3699	7767	14945	20728	0.28884	0.276	5306238	311.6	0.822	0.761	0.625	0.178	10.421	1.408	1.156	0.88	0.251	0.392636	0.278861	0.446177	8.39549	0.239	0.339597
1	dt	3739	7896	16321	21037	0.280879	0.27	5445364	314.797	0.822	0.76	0.625	0.178	10.718	1.364	1.122	0.852	0.243	0.307125	0.225165	0.360475	6.04132	0.24	0.272633
1	dt	4088	8534	16730	21565	0.314476	0.32	4530101	259.204	0.81	0.746	0.604	0.19	8.085	1.55	1.256	0.936	0.294	0.348976	0.225146	0.372838	4.80641	0.254	0.276649
1	dt	3819	7996	16012	20947	0.271661	0.265	4994206	291.581	0.818	0.756	0.618	0.182	10.452	1.33	1.088	0.823	0.243	0.312787	0.235178	0.380057	6.40761	0.244	0.288125
2	dt	4158	8644	17946	22213	0.310911	0.309	5362602	297.015	0.813	0.752	0.611	0.187	8.583	1.53	1.244	0.935	0.286	0.294048	0.192188	0.31449	3.93761	0.248	0.236333
2	dt	4197	8704	17497	22273	0.311828	0.311	6260179	346.325	0.812	0.751	0.609	0.188	8.433	1.538	1.248	0.937	0.29	0.329735	0.214392	0.351905	4.57898	0.249	0.264218
2	dt	3789	7827	16231	21077	0.285779	0.267	5446218	315.029	0.82	0.766	0.629	0.18	10.724	1.396	1.145	0.878	0.251	0.319487	0.228859	0.363881	6.13447	0.234	0.28031
2	dt	3819	7946	16471	21137	0.29269	0.279	4433064	255.98	0.819	0.762	0.624	0.181	10.16	1.427	1.169	0.89	0.258	0.31534	0.220981	0.354315	5.57523	0.238	0.269431
3	dt	3769	7557	14965	20169	0.288992	0.267	4571754	278.765	0.813	0.769	0.625	0.187	10.179	1.423	1.157	0.89	0.266	0.366403	0.257486	0.411688	7.12305	0.231	0.317317
3	dt	3679	7318	14885	19791	0.287793	0.26	4692952	291.271	0.814	0.774	0.63	0.186	10.619	1.414	1.151	0.891	0.263	0.349735	0.247337	0.392519	6.86138	0.226	0.304494
3	dt	3589	7029	14596	19152	0.298592	0.264	4544457	292.004	0.813	0.779	0.633	0.187	10.399	1.47	1.194	0.93	0.275	0.350009	0.238101	0.376354	6.27552	0.221	0.292746
3	dt	3759	7468	13988	19442	0.292814	0.277	3812114	243.073	0.807	0.764	0.616	0.193	9.268	1.453	1.172	0.895	0.281	0.408458	0.281113	0.456377	7.78059	0.236	0.347765
4	dt	4197	8684	16899	21715	0.31819	0.326	5414192	309.065	0.807	0.744	0.6	0.193	7.693	1.576	1.271	0.946	0.305	0.350195	0.222205	0.370185	4.5217	0.256	0.274917
4	dt	3878	7508	14626	19711	0.302048	0.277	4081428	257.78	0.803	0.771	0.619	0.197	9.12	1.505	1.209	0.932	0.296	0.388284	0.257996	0.416614	6.51286	0.229	0.321165
4	dt	3769	7577	14766	19631	0.314491	0.302	4077090	257.035	0.808	0.76	0.614	0.192	8.568	1.555	1.256	0.955	0.299	0.386308	0.24843	0.404511	5.82018	0.24	0.306708
4	dt	3908	8255	16112	20678	0.304769	0.316	4357711	259.852	0.811	0.741	0.601	0.189	8.151	1.504	1.22	0.904	0.284	0.331861	0.220652	0.367103	4.72787	0.259	0.272272
5	dt	3679	7717	15832	20728	0.28605	0.271	4731946	277.55	0.823	0.763	0.628	0.177	10.716	1.393	1.146	0.875	0.247	0.328173	0.235587	0.375055	6.4311	0.237	0.287172
5	dt	3948	8345	16899	21256	0.304081	0.309	4484655	259.109	0.814	0.746	0.607	0.186	8.624	1.493	1.215	0.907	0.277	0.306567	0.205336	0.338001	4.40321	0.254	0.251733
5	dt	3629	7597	15414	19432	0.273804	0.275	4843304	306.48	0.813	0.749	0.609	0.187	9.639	1.347	1.096	0.821	0.252	0.278287	0.206598	0.338961	4.94259	0.251	0.254256
5	dt	3709	7597	15723	19172	0.271438	0.273	5205574	336.647	0.807	0.749	0.604	0.193	9.206	1.348	1.087	0.814	0.261	0.242546	0.17993	0.297968	3.90736	0.251	0.223049
6	dt	3480	7089	14825	19581	0.278834	0.25	4649571	288.775	0.822	0.776	0.638	0.178	11.799	1.357	1.116	0.866	0.241	0.329241	0.242624	0.380186	7.23736	0.224	0.295385
6	dt	3480	7089	14825	19581	0.278834	0.25	4649571	288.775	0.822	0.776	0.638	0.178	11.799	1.357	1.116	0.866	0.241	0.329241	0.242624	0.380186	7.23736	0.224	0.295385
6	dt	3759	7687	15962	20030	0.299282	0.289	4421761	271.757	0.812	0.759	0.616	0.188	9.226	1.474	1.198	0.908	0.277	0.299793	0.203387	0.330168	4.5476	0.241	0.250015
6	dt	3759	7687	15962	20030	0.299282	0.289	4421761	271.757	0.812	0.759	0.616	0.188	9.226	1.474	1.198	0.908	0.277	0.299793	0.203387	0.330168	4.5476	0.241	0.250015
6	dt	3739	7976	16550	21027	0.289697	0.284	4413621	255.3	0.822	0.755	0.621	0.178	10.117	1.408	1.157	0.874	0.25	0.300229	0.213231	0.343511	5.29377	0.245	0.258966
6	dt	3739	7976	16550	21027	0.289697	0.284	4413621	255.3	0.822	0.755	0.621	0.178	10.117	1.408	1.157	0.874	0.25	0.300229	0.213231	0.343511	5.29377	0.245	0.258966
6	dt	3908	8116	16500	20329	0.277065	0.284	6536914	398.083	0.808	0.744	0.601	0.192	8.88	1.373	1.109	0.825	0.264	0.258484	0.188262	0.313314	4.05168	0.256	0.233177
6	dt	3908	8116	16500	20329	0.277065	0.284	6536914	398.083	0.808	0.744	0.601	0.192	8.88	1.373	1.109	0.825	0.264	0.258484	0.188262	0.313314	4.05168	0.256	0.233177
7	dt	3510	7368	15643	19611	0.271271	0.26	4894736	304.002	0.821	0.76	0.624	0.179	11.02	1.321	1.084	0.825	0.236	0.2665	0.201741	0.32303	5.25842	0.24	0.246444
7	dt	3510	7368	15643	19611	0.271271	0.26	4894736	304.002	0.821	0.76	0.624	0.179	11.02	1.321	1.084	0.825	0.236	0.2665	0.201741	0.32303	5.25842	0.24	0.246444
7	dt	3918	8295	17527	21735	0.294101	0.289	4819238	270.485	0.82	0.754	0.618	0.18	9.74	1.434	1.175	0.887	0.258	0.277252	0.193342	0.312573	4.42877	0.246	0.236179
7	dt	3918	8295	17527	21735	0.294101	0.289	4819238	270.485	0.82	0.754	0.618	0.18	9.74	1.434	1.175	0.887	0.258	0.277252	0.193342	0.312573	4.42877	0.246	0.236179
7	dt	3360	6790	14576	18534	0.269858	0.244	4974531	327.833	0.819	0.774	0.634	0.181	11.71	1.32	1.081	0.837	0.239	0.281788	0.213475	0.336664	5.94319	0.226	0.260841
7	dt	3360	6790	14576	18534	0.269858	0.244	4974531	327.833	0.819	0.774	0.634	0.181	11.71	1.32	1.081	0.837	0.239	0.281788	0.213475	0.336664	5.94319	0.226	0.260841
7	dt	3629	7567	16092	20229	0.276105	0.262	4841083	291.632	0.821	0.763	0.626	0.179	10.931	1.345	1.104	0.842	0.241	0.275266	0.204659	0.326919	5.30925	0.237	0.249217
7	dt	3629	7567	16092	20229	0.276105	0.262	4841083	291.632	0.821	0.763	0.626	0.179	10.931	1.345	1.104	0.842	0.241	0.275266	0.204659	0.326919	5.30925	0.237	0.249217
8	dt	3500	7049	14506	18355	0.280441	0.268	4589433	308.949	0.809	0.761	0.616	0.191	9.738	1.388	1.124	0.855	0.265	0.290427	0.209241	0.33968	5.00941	0.239	0.259105
8	dt	3500	7049	14506	18355	0.280441	0.268	4589433	308.949	0.809	0.761	0.616	0.191	9.738	1.388	1.124	0.855	0.265	0.290427	0.209241	0.33968	5.00941	0.239	0.259105
8	dt	3380	6770	14257	18604	0.273942	0.244	5697461	374.242	0.818	0.777	0.636	0.182	11.763	1.337	1.094	0.85	0.243	0.312933	0.234056	0.368156	6.85394	0.223	0.285536
8	dt	3380	6770	14257	18604	0.273942	0.244	5697461	374.242	0.818	0.777	0.636	0.182	11.763	1.337	1.094	0.85	0.243	0.312933	0.234056	0.368156	6.85394	0.223	0.285536
8	dt	3539	7348	15155	18933	0.282904	0.28	5490724	356.679	0.813	0.753	0.612	0.187	9.511	1.391	1.131	0.851	0.26	0.277733	0.199664	0.326361	4.60783	0.247	0.24542
8	dt	3539	7348	15155	18933	0.282904	0.28	5490724	356.679	0.813	0.753	0.612	0.187	9.511	1.391	1.131	0.851	0.26	0.277733	0.199664	0.326361	4.60783	0.247	0.24542
8	dt	3779	7747	15932	19860	0.273555	0.27	19586398	1217.98	0.81	0.753	0.61	0.19	9.608	1.352	1.095	0.825	0.257	0.266721	0.197279	0.323298	4.59027	0.247	0.244263
8	dt	3779	7747	15932	19860	0.273555	0.27	19586398	1217.98	0.81	0.753	0.61	0.19	9.608	1.352	1.095	0.825	0.257	0.266721	0.197279	0.323298	4.59027	0.247	0.244263
9	dt	3549	7218	13938	17787	0.280375	0.289	5823891	409.039	0.8	0.742	0.594	0.2	8.262	1.399	1.12	0.831	0.279	0.302442	0.216184	0.363949	4.72753	0.258	0.270333
9	dt	3549	7218	13938	17787	0.280375	0.289	5823891	409.039	0.8	0.742	0.594	0.2	8.262	1.399	1.12	0.831	0.279	0.302442	0.216184	0.363949	4.72753	0.258	0.270333
9	dt	3470	6700	13021	18315	0.289546	0.252	5573638	375.456	0.811	0.782	0.634	0.189	10.746	1.432	1.16	0.908	0.271	0.412679	0.288184	0.454492	8.95308	0.218	0.356618
9	dt	3470	6700	13021	18315	0.289546	0.252	5573638	375.456	0.811	0.782	0.634	0.189	10.746	1.432	1.16	0.908	0.271	0.412679	0.288184	0.454492	8.95308	0.218	0.356618
10	dt	3599	7458	15364	18504	0.276162	0.286	6142743	412.126	0.806	0.741	0.597	0.194	8.634	1.373	1.106	0.82	0.267	0.232996	0.169699	0.284142	3.42705	0.259	0.210668
10	dt	3599	7458	15364	18504	0.276162	0.286	6142743	412.126	0.806	0.741	0.597	0.194	8.634	1.373	1.106	0.82	0.267	0.232996	0.169699	0.284142	3.42705	0.259	0.210668
10	dt	3519	6979	14347	18195	0.290551	0.274	6347267	432.493	0.807	0.764	0.616	0.193	9.367	1.443	1.164	0.89	0.279	0.304186	0.210801	0.341783	4.86386	0.236	0.262197
10	dt	3519	6979	14347	18195	0.290551	0.274	6347267	432.493	0.807	0.764	0.616	0.193	9.367	1.443	1.164	0.89	0.279	0.304186	0.210801	0.341783	4.86386	0.236	0.262197
10	dt	3739	7517	14267	18265	0.293173	0.305	5280055	363.49	0.795	0.74	0.588	0.205	7.5	1.474	1.172	0.867	0.302	0.322596	0.218858	0.372083	4.44426	0.26	0.275231
10	dt	3739	7517	14267	18265	0.293173	0.305	5280055	363.49	0.795	0.74	0.588	0.205	7.5	1.474	1.172	0.867	0.302	0.322596	0.218858	0.372083	4.44426	0.26	0.275231
10	dt	3470	7009	15234	19103	0.276084	0.25	4380419	280.203	0.818	0.774	0.633	0.182	11.41	1.349	1.104	0.854	0.245	0.27323	0.202543	0.319942	5.36797	0.226	0.247489
10	dt	3470	7009	15234	19103	0.276084	0.25	4380419	280.203	0.818	0.774	0.633	0.182	11.41	1.349	1.104	0.854	0.245	0.27323	0.202543	0.319942	5.36797	0.226	0.247489
11	dt	4497	9751	16989	19980	0.360258	0.489	8440667	545.157	0.775	0.661	0.512	0.225	3.602	1.861	1.442	0.953	0.419	0.278398	0.149596	0.292128	1.48649	0.339	0.19318
11	dt	4497	9751	16989	19980	0.360258	0.489	8440667	545.157	0.775	0.661	0.512	0.225	3.602	1.861	1.442	0.953	0.419	0.278398	0.149596	0.292128	1.48649	0.339	0.19318
11	dt	3898	7827	13450	16740	0.322766	0.395	6014447	468.342	0.767	0.694	0.532	0.233	4.445	1.681	1.29	0.895	0.392	0.330458	0.196584	0.369226	2.6019	0.306	0.256191
11	dt	3898	7827	13450	16740	0.322766	0.395	6014447	468.342	0.767	0.694	0.532	0.233	4.445	1.681	1.29	0.895	0.392	0.330458	0.196584	0.369226	2.6019	0.306	0.256191
11	dt	3510	6850	11346	15015	0.29882	0.347	18784428	1632.72	0.766	0.71	0.544	0.234	5.142	1.558	1.194	0.847	0.364	0.3817	0.244994	0.450649	4.21814	0.29	0.318905
11	dt	3510	6850	11346	15015	0.29882	0.347	18784428	1632.72	0.766	0.71	0.544	0.234	5.142	1.558	1.194	0.847	0.364	0.3817	0.244994	0.450649	4.21814	0.29	0.318905
12	dt	4058	8026	14845	18155	0.331287	0.373	6157304	436.781	0.776	0.719	0.558	0.224	5.19	1.708	1.327	0.953	0.382	0.31194	0.182634	0.327324	2.52545	0.281	0.234802
12	dt	3709	7418	14696	18165	0.301085	0.309	6520111	451.031	0.796	0.743	0.592	0.204	7.461	1.514	1.205	0.896	0.309	0.28856	0.190595	0.322054	3.5443	0.257	0.23997
12	dt	4058	8126	14227	17707	0.333005	0.397	25257646	1850.51	0.771	0.702	0.541	0.229	4.58	1.73	1.333	0.936	0.396	0.339715	0.196367	0.362943	2.60931	0.298	0.254964
13	dt	3829	7607	12233	14566	0.308355	0.434	5110231	475.946	0.737	0.648	0.478	0.263	3.084	1.675	1.235	0.8	0.44	0.267551	0.159732	0.334439	1.54968	0.352	0.217286
13	dt	3669	7248	13928	16829	0.297837	0.324	6907724	524.903	0.782	0.728	0.569	0.218	6.296	1.525	1.193	0.868	0.332	0.262059	0.171842	0.301911	2.72291	0.272	0.220441
13	dt	3699	7368	14636	17418	0.285111	0.305	5954225	434.013	0.788	0.733	0.577	0.212	7.01	1.449	1.141	0.836	0.308	0.231891	0.160035	0.277382	2.69084	0.267	0.202784
14	dt	3908	7458	13480	17956	0.306682	0.31	5843710	415.982	0.782	0.747	0.585	0.218	6.79	1.566	1.225	0.915	0.341	0.39087	0.249597	0.42718	5.06363	0.253	0.318622
14	dt	3649	7049	13460	16939	0.30782	0.315	8556713	643.846	0.785	0.744	0.584	0.215	6.748	1.57	1.232	0.917	0.338	0.322383	0.205339	0.351562	3.65855	0.256	0.261776
14	dt	3839	7298	12871	16301	0.322448	0.358	5834341	468.17	0.764	0.722	0.552	0.236	5.005	1.688	1.291	0.932	0.398	0.354137	0.209797	0.379975	3.06726	0.278	0.275237
14	dt	4148	7697	12183	15783	0.334396	0.408	24082366	2069.82	0.737	0.695	0.512	0.263	3.524	1.813	1.337	0.929	0.477	0.413351	0.227993	0.444942	2.82488	0.305	0.309411
16	dt	4417	8455	14516	17458	0.34072	0.422	6819107	522.898	0.747	0.69	0.516	0.253	3.608	1.825	1.363	0.941	0.462	0.307652	0.168576	0.326941	1.7526	0.31	0.225596
16	dt	3968	7926	15733	19242	0.312581	0.324	7313957	478.85	0.794	0.741	0.588	0.206	6.994	1.574	1.249	0.925	0.325	0.287722	0.182797	0.311051	3.15769	0.259	0.229737
16	dt	4138	8465	15394	17687	0.324869	0.415	8923249	658.591	0.766	0.681	0.521	0.234	4.116	1.695	1.299	0.884	0.397	0.219859	0.12971	0.248709	1.36257	0.319	0.169238
17	dt	4317	8714	13809	15862	0.342648	0.522	8939237	774.295	0.728	0.619	0.451	0.272	2.31	1.882	1.37	0.848	0.512	0.243874	0.129582	0.287587	0.932502	0.381	0.177826
17	dt	4905	8465	13081	14357	0.369717	0.557	5282429	558.869	0.658	0.623	0.41	0.342	1.42	2.246	1.479	0.922	0.767	0.199456	0.0888051	0.21633	0.391987	0.377	0.134998
17	dt	4516	8973	11505	13559	0.384992	0.759	23124500	2557.17	0.667	0.507	0.338	0.333	0.893	2.308	1.539	0.781	0.769	0.349479	0.151421	0.447476	0.723219	0.493	0.227137
17	dt	4267	8913	13519	15224	0.351987	0.597	15448441	1409.91	0.72	0.576	0.415	0.28	1.783	1.956	1.408	0.811	0.548	0.219651	0.112296	0.27084	0.662278	0.424	0.155608
18	dt	4377	8185	11984	13180	0.364095	0.63	5479821	622.495	0.668	0.567	0.379	0.332	1.21	2.18	1.456	0.826	0.724	0.197875	0.0907685	0.239558	0.381181	0.433	0.135863
18	dt	4756	8096	11456	12941	0.393934	0.643	6077465	742.512	0.632	0.592	0.374	0.368	1.002	2.492	1.576	0.933	0.916	0.285252	0.114467	0.305737	0.441257	0.408	0.181429
18	dt	4566	9681	14098	15364	0.376294	0.713	7043791	652.324	0.703	0.526	0.37	0.297	1.227	2.142	1.505	0.792	0.637	0.175994	0.0821632	0.222214	0.350555	0.474	0.117244
18	dt	4387	8604	12702	14407	0.39265	0.661	6222893	621.047	0.695	0.579	0.403	0.305	1.392	2.257	1.57	0.909	0.687	0.266912	0.11826	0.293633	0.578646	0.421	0.17016
19	dt	6079	11671	17198	19051	0.412914	0.712	6211835	478.865	0.681	0.569	0.387	0.319	1.162	2.425	1.651	0.939	0.774	0.236232	0.0974153	0.251578	0.390601	0.431	0.142846
19	dt	4636	7906	10459	11984	0.429757	0.765	4684620	637.537	0.613	0.555	0.34	0.387	0.705	2.805	1.72	0.954	1.085	0.357573	0.127477	0.374815	0.422665	0.445	0.207539
19	dt	5354	11157	17497	19232	0.374273	0.626	5724278	412.471	0.722	0.582	0.42	0.278	1.738	2.076	1.498	0.872	0.578	0.187201	0.0901739	0.21468	0.475111	0.418	0.125018
19	dt	4148	8684	14596	16490	0.338072	0.497	6650868	538.881	0.748	0.632	0.473	0.252	2.831	1.809	1.354	0.856	0.455	0.206633	0.114225	0.241394	0.900844	0.368	0.15346
20	dt	5917	10858	17198	20774	0.408184	0.543	5037136	339.041	0.715	0.667	0.477	0.285	2.209	2.281	1.631	1.089	0.65	0.392982	0.172285	0.360865	1.24723	0.333	0.240695
20	dt	4397	6879	9691	11505	0.389479	0.544	5712369	803.653	0.618	0.651	0.402	0.382	1.194	2.522	1.558	1.014	0.964	0.397479	0.157604	0.391991	0.769786	0.349	0.255205
20	dt	5254	10150	17238	19611	0.376813	0.514	6188468	431.042	0.732	0.659	0.482	0.268	2.565	2.059	1.507	0.993	0.552	0.24871	0.120791	0.250463	0.857112	0.341	0.165285
20	dt	4975	10090	17258	19771	0.395572	0.547	5235610	353.853	0.748	0.654	0.49	0.252	2.661	2.115	1.583	1.036	0.532	0.268757	0.127072	0.259418	0.932121	0.346	0.169843
21	dt	4397	9232	18155	21625	0.327813	0.368	5458896	316.862	0.797	0.719	0.573	0.203	6.102	1.646	1.311	0.943	0.335	0.263231	0.159922	0.279142	2.36292	0.281	0.201416
21	dt	5523	10449	16032	19741	0.412743	0.572	8673853	610.061	0.72	0.654	0.471	0.28	2.118	2.293	1.652	1.079	0.642	0.43148	0.188173	0.399889	1.41134	0.346	0.260867
21	dt	3958	7238	12134	14656	0.349805	0.429	5554754	519.233	0.73	0.693	0.506	0.27	3.19	1.916	1.399	0.97	0.518	0.329785	0.172122	0.339985	1.64322	0.307	0.235745
21	dt	4168	7797	13759	16810	0.359682	0.413	7375003	583.373	0.752	0.713	0.536	0.248	3.936	1.914	1.44	1.026	0.475	0.346805	0.181194	0.338016	2.00977	0.287	0.241338
22	dt	4945	9960	17388	22522	0.335593	0.383	5221587	297.069	0.78	0.715	0.558	0.22	5.17	1.722	1.344	0.961	0.378	0.392407	0.227879	0.408332	3.56801	0.285	0.292086
22	dt	6827	13264	18953	22497	0.454617	0.747	5925589	378.149	0.697	0.589	0.41	0.303	1.261	2.61	1.818	1.071	0.792	0.410759	0.157379	0.383529	0.784513	0.411	0.226165
22	dt	5075	10907	19571	22801	0.384489	0.506	6044487	340.996	0.777	0.671	0.522	0.223	3.6	1.979	1.538	1.032	0.44	0.279915	0.141443	0.271235	1.33987	0.329	0.182218
22	dt	5085	10070	16022	18764	0.426011	0.621	4808693	351.538	0.729	0.636	0.463	0.271	2.008	2.337	1.704	1.083	0.633	0.341209	0.146003	0.315059	0.923639	0.364	0.200453
23	dt	4526	9163	16660	20588	0.34379	0.397	6809903	423.976	0.78	0.711	0.555	0.22	4.955	1.765	1.377	0.979	0.388	0.336557	0.190684	0.343776	2.59578	0.289	0.244552
23	dt	5494	9691	12931	15992	0.413342	0.661	19676339	1874.29	0.656	0.6	0.394	0.344	1.14	2.517	1.653	0.992	0.865	0.48253	0.191708	0.486421	1.07972	0.4	0.291579
23	dt	6469	11736	16320	20189	0.475394	0.73	17228642	1255.73	0.68	0.616	0.419	0.32	1.216	2.798	1.902	1.172	0.897	0.536094	0.191599	0.457418	1.02514	0.384	0.281997
23	dt	5982	11411	17328	20156	0.443182	0.679	6151165	433.975	0.703	0.617	0.434	0.297	1.515	2.52	1.772	1.093	0.748	0.354569	0.140702	0.3244	0.727451	0.383	0.19952
24	dt	4676	10199	20548	23659	0.342849	0.399	5533466	291.496	0.802	0.709	0.569	0.198	5.787	1.71	1.372	0.973	0.338	0.224866	0.131501	0.231106	1.73939	0.291	0.163883
24	dt	6469	13167	21132	24740	0.417358	0.612	6006991	328.772	0.739	0.633	0.468	0.261	2.158	2.261	1.67	1.058	0.591	0.328512	0.145295	0.310503	0.971818	0.367	0.197471
24	dt	6144	12386	20319	23863	0.432188	0.609	5104235	288.066	0.743	0.648	0.481	0.257	2.277	2.329	1.73	1.12	0.6	0.346023	0.148571	0.308949	1.01798	0.352	0.200011
24	dt	5065	10658	17846	20189	0.415078	0.614	5977575	395.238	0.749	0.63	0.472	0.251	2.294	2.218	1.661	1.047	0.556	0.257216	0.115968	0.24567	0.747108	0.37	0.154919
25	dt	4407	9402	19262	22612	0.328929	0.361	5948420	326.747	0.805	0.726	0.584	0.195	6.677	1.636	1.317	0.956	0.319	0.242423	0.148181	0.253581	2.26838	0.274	0.184015
25	dt	6892	14564	23375	26951	0.411142	0.629	5545067	276.438	0.744	0.618	0.46	0.256	2.128	2.209	1.644	1.015	0.565	0.293094	0.132682	0.288763	0.863969	0.382	0.178274
25	dt	5015	10279	18734	21685	0.368931	0.466	4877255	292.577	0.769	0.684	0.526	0.231	3.748	1.922	1.477	1.011	0.444	0.261019	0.135806	0.258179	1.30443	0.316	0.177025
25	dt	4507	9362	16082	18345	0.38621	0.542	4329220	312.85	0.754	0.649	0.49	0.246	2.775	2.047	1.544	1.002	0.503	0.253242	0.123714	0.252737	0.93855	0.351	0.163535
26	dt	4716	10269	20498	23759	0.342932	0.4	5564751	292.22	0.802	0.708	0.568	0.198	5.733	1.711	1.372	0.972	0.34	0.234247	0.136906	0.240994	1.8203	0.292	0.171244
26	dt	7315	15410	24188	28382	0.429408	0.66	6384858	303.074	0.742	0.616	0.457	0.258	1.993	2.315	1.719	1.058	0.597	0.342031	0.147746	0.323281	0.952092	0.384	0.199079
26	dt	5504	10877	19212	21665	0.376729	0.501	5350368	331.067	0.746	0.668	0.498	0.254	2.92	2.019	1.506	1.005	0.513	0.229373	0.113607	0.228232	0.863522	0.332	0.151785
26	dt	6079	13167	22140	24350	0.417593	0.648	5326098	291.506	0.75	0.612	0.459	0.25	2.131	2.225	1.67	1.022	0.556	0.202082	0.0908236	0.197732	0.525221	0.388	0.120957
27	dt	4566	9841	19123	22542	0.33311	0.391	6614075	367.939	0.797	0.707	0.563	0.203	5.68	1.669	1.331	0.94	0.338	0.253549	0.151917	0.269733	2.09798	0.293	0.190198
27	dt	6567	13979	22042	26041	0.4033	0.614	5089768	261.362	0.748	0.619	0.463	0.252	2.236	2.158	1.614	1	0.544	0.330367	0.15309	0.330367	1.10314	0.381	0.205351
27	dt	5204	11376	20897	24696	0.375028	0.475	5293063	271.551	0.789	0.683	0.539	0.211	4.256	1.899	1.499	1.024	0.4	0.292192	0.153866	0.285344	1.69931	0.317	0.1949
27	dt	5224	11396	17787	21346	0.419898	0.643	25070734	1555.06	0.755	0.617	0.466	0.245	2.236	2.225	1.68	1.037	0.545	0.371026	0.166753	0.357788	1.24572	0.383	0.220754
28	dt	4517	9841	18863	22522	0.333113	0.394	4371969	242.82	0.799	0.704	0.563	0.201	5.695	1.667	1.333	0.939	0.334	0.270209	0.162093	0.287763	2.30093	0.296	0.203221
28	dt	6177	13134	22075	26301	0.406414	0.562	6183765	307.283	0.765	0.654	0.501	0.235	2.902	2.125	1.626	1.064	0.499	0.341098	0.160517	0.320581	1.3693	0.346	0.209998
28	dt	4606	9163	17298	20897	0.358388	0.401	5054873	310.286	0.78	0.72	0.562	0.22	4.947	1.841	1.435	1.034	0.406	0.316504	0.171919	0.306096	2.18223	0.28	0.22092
28	dt	4457	9063	14556	16879	0.372175	0.552	4162000	335.051	0.736	0.629	0.463	0.264	2.337	2.024	1.489	0.937	0.534	0.278232	0.137466	0.296939	0.987036	0.371	0.187007
29	dt	4836	10299	21067	24447	0.351799	0.392	5493025	280.099	0.802	0.721	0.579	0.198	5.98	1.756	1.409	1.016	0.347	0.241663	0.137621	0.237857	1.8663	0.279	0.172352
29	dt	5683	11934	21146	25035	0.392396	0.507	5585927	288.649	0.773	0.677	0.523	0.227	3.515	2.031	1.57	1.063	0.461	0.315502	0.155343	0.296803	1.4836	0.323	0.200961
29	dt	5244	11366	22183	25543	0.392916	0.474	5513133	271.596	0.795	0.698	0.555	0.205	4.537	1.976	1.57	1.097	0.406	0.260543	0.131854	0.237505	1.4132	0.302	0.165525
29	dt	5244	10758	18145	20439	0.425069	0.617	5050035	332.349	0.743	0.637	0.474	0.257	2.225	2.286	1.7	1.083	0.587	0.256658	0.112274	0.236988	0.691076	0.363	0.150971
30	dt	4676	10199	21166	24267	0.346736	0.391	6194048	316.168	0.807	0.718	0.58	0.193	6.215	1.717	1.386	0.995	0.331	0.219071	0.127589	0.220172	1.7547	0.282	0.158287
30	dt	6307	13719	23960	27211	0.394841	0.56	33997974	1626.39	0.768	0.645	0.496	0.232	2.935	2.055	1.579	1.019	0.476	0.246085	0.119749	0.241496	0.934459	0.355	0.15552
30	dt	4606	9960	19591	23071	0.348331	0.404	5883062	318.606	0.8	0.71	0.568	0.2	5.639	1.741	1.393	0.989	0.348	0.261903	0.150433	0.264816	2.03119	0.29	0.188465
30	dt	5105	10548	16939	18863	0.454345	0.719	5068737	368.421	0.729	0.604	0.441	0.271	1.653	2.491	1.817	1.098	0.674	0.254192	0.102044	0.231504	0.497956	0.396	0.139846
31	dt	4776	10429	20120	23280	0.347789	0.425	5475581	295.913	0.795	0.694	0.552	0.205	5.038	1.748	1.39	0.965	0.359	0.2375	0.13587	0.246114	1.64471	0.306	0.170774
31	dt	6144	13329	22465	26106	0.393822	0.567	5387245	269.875	0.765	0.64	0.489	0.235	2.805	2.06	1.575	1.008	0.485	0.28665	0.13915	0.284375	1.11465	0.36	0.182397
31	dt	4975	10558	20409	23729	0.375382	0.447	5338325	284.65	0.79	0.702	0.555	0.21	4.685	1.898	1.5	1.054	0.398	0.2655	0.139884	0.251898	1.57751	0.298	0.177029
31	dt	5949	12906	19831	22075	0.443888	0.766	4191214	259.904	0.731	0.569	0.415	0.269	1.469	2.431	1.776	1.01	0.655	0.247039	0.101621	0.244594	0.475648	0.431	0.139154
32	dt	4855	10618	20698	24088	0.349585	0.419	5425299	282.083	0.798	0.7	0.559	0.202	5.289	1.751	1.398	0.979	0.353	0.245813	0.140385	0.251086	1.77323	0.3	0.17626
32	dt	5533	11715	20668	24945	0.379165	0.483	5118574	263.681	0.778	0.682	0.53	0.222	3.854	1.948	1.516	1.033	0.432	0.334151	0.171535	0.323476	1.84277	0.318	0.220328
32	dt	4965	10489	20419	23729	0.368554	0.434	4881265	260.14	0.791	0.706	0.558	0.209	4.863	1.863	1.473	1.039	0.39	0.25981	0.139458	0.250057	1.6215	0.294	0.176402
32	dt	4168	8126	13151	15005	0.362785	0.53	3860056	356.192	0.722	0.635	0.458	0.278	2.25	2.008	1.45	0.921	0.558	0.248301	0.123656	0.2696	0.830503	0.365	0.171081
33	dt	5334	11306	20329	22911	0.380413	0.517	4968140	282.65	0.767	0.66	0.507	0.233	3.227	1.984	1.522	1.005	0.462	0.223526	0.112665	0.222414	0.923025	0.34	0.146897
33	dt	5214	10658	18734	22652	0.365961	0.457	4176632	239.513	0.77	0.688	0.529	0.23	3.872	1.903	1.465	1.008	0.438	0.329567	0.173183	0.326952	1.88093	0.312	0.224682
33	dt	4955	10339	19471	22403	0.368631	0.455	5732975	328.575	0.779	0.691	0.538	0.221	4.169	1.893	1.474	1.019	0.419	0.247379	0.130681	0.242766	1.33656	0.309	0.168042
33	dt	5125	11386	20628	23081	0.362791	0.506	6176814	343.997	0.778	0.651	0.507	0.222	3.506	1.867	1.452	0.946	0.414	0.19863	0.10639	0.209969	0.931799	0.349	0.136612
1	ww	3689	7358	14506	19332	0.296317	0.278	5931025	379.149	0.809	0.765	0.619	0.191	9.449	1.465	1.185	0.907	0.279	0.36554	0.249516	0.403021	6.37904	0.235	0.308509
1	ww	3749	8684	16919	21934	0.286501	0.311	5904215	324.675	0.829	0.729	0.604	0.171	9.408	1.384	1.148	0.836	0.237	0.316738	0.228857	0.378873	5.73867	0.271	0.275777
1	ww	3878	8235	17019	22502	0.288529	0.27	6022292	323.362	0.828	0.766	0.634	0.172	11.279	1.394	1.154	0.884	0.24	0.339231	0.243351	0.383745	7.02349	0.234	0.294405
1	ww	3629	8026	16261	21146	0.262934	0.264	5265890	300.616	0.828	0.749	0.62	0.172	11.336	1.271	1.053	0.788	0.218	0.29345	0.230881	0.372399	6.72642	0.251	0.278872
2	ww	4397	9502	19242	23599	0.312197	0.332	5710591	297.396	0.814	0.734	0.597	0.186	7.851	1.536	1.25	0.917	0.286	0.283323	0.184455	0.308968	3.51026	0.266	0.226903
2	ww	4188	8963	18475	23200	0.313549	0.315	5590696	294.061	0.819	0.749	0.614	0.181	8.857	1.528	1.252	0.938	0.276	0.31249	0.204509	0.333145	4.42475	0.251	0.248527
2	ww	3928	8225	17537	21595	0.291915	0.284	5203507	294.533	0.818	0.757	0.619	0.182	9.792	1.429	1.169	0.885	0.26	0.268807	0.188108	0.303736	4.27164	0.243	0.229694
2	ww	4038	8584	17248	21924	0.298034	0.303	5253178	293.703	0.816	0.746	0.608	0.184	8.887	1.463	1.193	0.89	0.269	0.31135	0.212816	0.349832	4.78177	0.254	0.261434
3	ww	3779	7627	15184	19681	0.285145	0.276	4885284	307.212	0.808	0.758	0.612	0.192	9.348	1.41	1.139	0.864	0.271	0.32276	0.228908	0.373565	5.57454	0.242	0.282795
3	ww	3669	7308	15085	20389	0.29291	0.255	6233504	372.817	0.82	0.782	0.642	0.18	11.454	1.43	1.173	0.918	0.257	0.370803	0.259303	0.403925	7.76169	0.218	0.317225
3	ww	3908	7876	16122	20389	0.293859	0.283	4274191	259.341	0.808	0.759	0.614	0.192	9.138	1.455	1.176	0.893	0.279	0.304137	0.209029	0.340579	4.71961	0.241	0.258904
3	ww	4078	8305	16710	20867	0.299874	0.302	4808303	286.396	0.805	0.748	0.602	0.195	8.217	1.489	1.198	0.896	0.291	0.297206	0.199601	0.331704	4.07844	0.252	0.247603
4	ww	3928	7787	15414	20708	0.29677	0.273	4493394	267.783	0.81	0.77	0.624	0.19	9.749	1.467	1.189	0.915	0.278	0.373891	0.254868	0.408624	6.73629	0.23	0.315495
4	ww	4088	8325	16690	20977	0.317889	0.319	5884841	348.442	0.805	0.749	0.603	0.195	7.816	1.578	1.271	0.952	0.308	0.322813	0.204571	0.339089	4.0101	0.251	0.253834
4	ww	3878	7926	15872	20987	0.305367	0.289	4998059	292.13	0.815	0.763	0.622	0.185	9.494	1.499	1.222	0.933	0.277	0.364603	0.243231	0.390786	6.09002	0.237	0.298965
4	ww	3719	7517	15643	20249	0.291603	0.268	4223255	255.49	0.816	0.77	0.629	0.184	10.433	1.428	1.166	0.898	0.262	0.325096	0.227658	0.362022	5.92023	0.23	0.278645
5	ww	3908	8385	17856	22004	0.296076	0.293	5957219	329.201	0.822	0.753	0.619	0.178	9.778	1.441	1.185	0.892	0.256	0.271648	0.188513	0.304538	4.28172	0.247	0.229222
5	ww	3898	8066	17378	21874	0.3019	0.28	6113280	340.08	0.822	0.768	0.631	0.178	10.408	1.468	1.206	0.927	0.262	0.301724	0.205534	0.325485	5.02233	0.232	0.250111
5	ww	3769	8116	17348	21755	0.277217	0.268	5644233	313.813	0.827	0.758	0.627	0.173	11.155	1.342	1.11	0.842	0.233	0.271322	0.202178	0.322236	5.30352	0.242	0.245024
5	ww	3958	8285	16640	21246	0.297656	0.298	5315395	307.462	0.814	0.75	0.61	0.186	8.955	1.461	1.189	0.891	0.272	0.317072	0.217024	0.355861	4.94728	0.25	0.266428
6	ww	3769	7797	16271	20728	0.287351	0.273	4764020	280.914	0.818	0.762	0.624	0.182	10.295	1.403	1.148	0.875	0.255	0.301676	0.215022	0.344773	5.41711	0.238	0.26281
6	ww	3769	7797	16271	20728	0.287351	0.273	4764020	280.914	0.818	0.762	0.624	0.182	10.295	1.403	1.148	0.875	0.255	0.301676	0.215022	0.344773	5.41711	0.238	0.26281
6	ww	3669	7348	15693	20010	0.295373	0.266	6178317	378.087	0.817	0.775	0.633	0.183	10.592	1.447	1.182	0.916	0.265	0.312107	0.215692	0.340728	5.4742	0.225	0.264182
6	ww	3669	7348	15693	20010	0.295373	0.266	6178317	378.087	0.817	0.775	0.633	0.183	10.592	1.447	1.182	0.916	0.265	0.312107	0.215692	0.340728	5.4742	0.225	0.264182
6	ww	3679	7916	16102	20957	0.271179	0.266	4599456	266.203	0.824	0.755	0.622	0.176	11.006	1.313	1.083	0.817	0.231	0.305086	0.232358	0.373422	6.55925	0.245	0.280993
6	ww	3679	7916	16102	20957	0.271179	0.266	4599456	266.203	0.824	0.755	0.622	0.176	11.006	1.313	1.083	0.817	0.231	0.305086	0.232358	0.373422	6.55925	0.245	0.280993
6	ww	3649	7587	15832	21226	0.281196	0.252	5247231	298.528	0.828	0.776	0.643	0.172	12.286	1.358	1.124	0.873	0.233	0.345375	0.254326	0.395619	8.04222	0.224	0.306878
6	ww	3649	7587	15832	21226	0.281196	0.252	5247231	298.528	0.828	0.776	0.643	0.172	12.286	1.358	1.124	0.873	0.233	0.345375	0.254326	0.395619	8.04222	0.224	0.306878
7	ww	4088	8694	18305	21605	0.303296	0.319	6110362	348.825	0.811	0.737	0.598	0.189	8.033	1.495	1.212	0.894	0.283	0.22803	0.152529	0.255068	2.75053	0.263	0.188388
7	ww	4088	8694	18305	21605	0.303296	0.319	6110362	348.825	0.811	0.737	0.598	0.189	8.033	1.495	1.212	0.894	0.283	0.22803	0.152529	0.255068	2.75053	0.263	0.188388
7	ww	3589	7607	15982	19820	0.287819	0.285	6140211	378.301	0.819	0.752	0.616	0.181	9.773	1.407	1.152	0.867	0.255	0.27121	0.192757	0.312814	4.44877	0.248	0.236461
7	ww	3589	7607	15982	19820	0.287819	0.285	6140211	378.301	0.819	0.752	0.616	0.181	9.773	1.407	1.152	0.867	0.255	0.27121	0.192757	0.312814	4.44877	0.248	0.236461
7	ww	3719	7747	16700	20877	0.293918	0.276	5828849	339.716	0.822	0.765	0.629	0.178	10.494	1.433	1.178	0.901	0.255	0.285396	0.19916	0.316754	4.86505	0.235	0.243443
7	ww	3719	7747	16700	20877	0.293918	0.276	5828849	339.716	0.822	0.765	0.629	0.178	10.494	1.433	1.178	0.901	0.255	0.285396	0.19916	0.316754	4.86505	0.235	0.243443
7	ww	3569	7498	16530	21146	0.276248	0.247	5677328	322.998	0.831	0.776	0.645	0.169	12.85	1.331	1.107	0.859	0.225	0.290004	0.217885	0.337607	6.54936	0.224	0.262616
7	ww	3569	7498	16530	21146	0.276248	0.247	5677328	322.998	0.831	0.776	0.645	0.169	12.85	1.331	1.107	0.859	0.225	0.290004	0.217885	0.337607	6.54936	0.224	0.262616
8	ww	3589	7188	14736	19571	0.290864	0.262	4655457	291.294	0.817	0.775	0.633	0.183	10.752	1.425	1.164	0.902	0.261	0.352827	0.247598	0.39116	6.90782	0.225	0.302528
8	ww	3589	7188	14736	19571	0.290864	0.262	4655457	291.294	0.817	0.775	0.633	0.183	10.752	1.425	1.164	0.902	0.261	0.352827	0.247598	0.39116	6.90782	0.225	0.302528
8	ww	3649	7328	15733	19930	0.284331	0.257	4572071	280.822	0.817	0.774	0.632	0.183	10.968	1.393	1.138	0.881	0.255	0.293389	0.210617	0.333019	5.47624	0.226	0.257785
8	ww	3649	7328	15733	19930	0.284331	0.257	4572071	280.822	0.817	0.774	0.632	0.183	10.968	1.393	1.138	0.881	0.255	0.293389	0.210617	0.333019	5.47624	0.226	0.257785
8	ww	3639	7328	15713	20319	0.285988	0.253	4440056	266.19	0.821	0.779	0.639	0.179	11.562	1.396	1.146	0.893	0.25	0.315964	0.226335	0.353823	6.33093	0.221	0.276139
8	ww	3639	7328	15713	20319	0.285988	0.253	4440056	266.19	0.821	0.779	0.639	0.179	11.562	1.396	1.146	0.893	0.25	0.315964	0.226335	0.353823	6.33093	0.221	0.276139
8	ww	3729	7358	14586	19352	0.283057	0.263	4221491	270.21	0.807	0.768	0.62	0.193	9.875	1.402	1.132	0.869	0.27	0.345754	0.246615	0.397876	6.52528	0.232	0.305063
8	ww	3729	7358	14586	19352	0.283057	0.263	4221491	270.21	0.807	0.768	0.62	0.193	9.875	1.402	1.132	0.869	0.27	0.345754	0.246615	0.397876	6.52528	0.232	0.305063
9	ww	3819	8056	17039	21376	0.289025	0.279	4717601	268.702	0.821	0.759	0.623	0.179	10.256	1.409	1.157	0.878	0.252	0.285946	0.202943	0.325679	4.95337	0.241	0.247024
9	ww	3819	8056	17039	21376	0.289025	0.279	4717601	268.702	0.821	0.759	0.623	0.179	10.256	1.409	1.157	0.878	0.252	0.285946	0.202943	0.325679	4.95337	0.241	0.247024
9	ww	3460	7508	16500	21186	0.278063	0.254	5697327	321.411	0.837	0.772	0.646	0.163	13.017	1.33	1.113	0.859	0.217	0.294105	0.221132	0.342381	6.77714	0.228	0.264357
9	ww	3460	7508	16500	21186	0.278063	0.254	5697327	321.411	0.837	0.772	0.646	0.163	13.017	1.33	1.113	0.859	0.217	0.294105	0.221132	0.342381	6.77714	0.228	0.264357
9	ww	3529	7438	16102	20778	0.27248	0.247	4552365	263.921	0.83	0.773	0.642	0.17	12.682	1.315	1.092	0.844	0.223	0.294877	0.224241	0.34938	6.81017	0.227	0.271088
9	ww	3529	7438	16102	20778	0.27248	0.247	4552365	263.921	0.83	0.773	0.642	0.17	12.682	1.315	1.092	0.844	0.223	0.294877	0.224241	0.34938	6.81017	0.227	0.271088
10	ww	3619	7188	15035	18863	0.295782	0.277	4523762	296.757	0.808	0.766	0.619	0.192	9.4	1.466	1.185	0.907	0.281	0.297124	0.202677	0.32759	4.57956	0.234	0.251115
10	ww	3619	7188	15035	18863	0.295782	0.277	4523762	296.757	0.808	0.766	0.619	0.192	9.4	1.466	1.185	0.907	0.281	0.297124	0.202677	0.32759	4.57956	0.234	0.251115
10	ww	3859	7777	16112	20189	0.307386	0.295	5248190	321.383	0.809	0.76	0.615	0.191	8.807	1.522	1.231	0.936	0.291	0.307292	0.2019	0.328303	4.30457	0.24	0.249663
10	ww	3859	7777	16112	20189	0.307386	0.295	5248190	321.383	0.809	0.76	0.615	0.191	8.807	1.522	1.231	0.936	0.291	0.307292	0.2019	0.328303	4.30457	0.24	0.249663
10	ww	3689	7807	16032	20060	0.283252	0.285	5013570	306.247	0.816	0.748	0.611	0.184	9.507	1.389	1.134	0.848	0.255	0.278214	0.200298	0.328083	4.64207	0.252	0.246045
10	ww	3689	7807	16032	20060	0.283252	0.285	5013570	306.247	0.816	0.748	0.611	0.184	9.507	1.389	1.134	0.848	0.255	0.278214	0.200298	0.328083	4.64207	0.252	0.246045
10	ww	3719	8086	16072	20419	0.276294	0.289	4107862	245.98	0.818	0.739	0.604	0.182	9.389	1.351	1.105	0.816	0.246	0.287893	0.213096	0.35281	5.11833	0.261	0.260299
10	ww	3719	8086	16072	20419	0.276294	0.289	4107862	245.98	0.818	0.739	0.604	0.182	9.389	1.351	1.105	0.816	0.246	0.287893	0.213096	0.35281	5.11833	0.261	0.260299
11	ww	3699	7517	15484	19332	0.29276	0.286	6384018	408.368	0.809	0.756	0.611	0.191	9.037	1.447	1.17	0.884	0.277	0.288344	0.19927	0.326181	4.37462	0.244	0.246146
11	ww	3699	7517	15484	19332	0.29276	0.286	6384018	408.368	0.809	0.756	0.611	0.191	9.037	1.447	1.17	0.884	0.277	0.288344	0.19927	0.326181	4.37462	0.244	0.246146
11	ww	3759	7637	16201	20110	0.298307	0.283	6024521	368.45	0.813	0.763	0.62	0.187	9.54	1.466	1.192	0.91	0.274	0.285388	0.194671	0.313613	4.35887	0.237	0.239068
11	ww	3759	7637	16201	20110	0.298307	0.283	6024521	368.45	0.813	0.763	0.62	0.187	9.54	1.466	1.192	0.91	0.274	0.285388	0.194671	0.313613	4.35887	0.237	0.239068
11	ww	3709	7647	15753	19601	0.288542	0.286	4908431	308.862	0.811	0.752	0.61	0.189	9.131	1.424	1.155	0.869	0.27	0.279081	0.195984	0.321151	4.31972	0.248	0.242134
11	ww	3709	7647	15753	19601	0.288542	0.286	4908431	308.862	0.811	0.752	0.61	0.189	9.131	1.424	1.155	0.869	0.27	0.279081	0.195984	0.321151	4.31972	0.248	0.242134
11	ww	3480	6919	13829	19003	0.278728	0.247	18651544	1201.54	0.817	0.778	0.636	0.183	11.502	1.363	1.113	0.867	0.25	0.3705	0.271827	0.427336	8.58306	0.222	0.333312
11	ww	3480	6919	13829	19003	0.278728	0.247	18651544	1201.54	0.817	0.778	0.636	0.183	11.502	1.363	1.113	0.867	0.25	0.3705	0.271827	0.427336	8.58306	0.222	0.333312
12	ww	3908	8026	17059	21107	0.312197	0.299	4872434	283.298	0.815	0.761	0.62	0.185	9.119	1.533	1.249	0.95	0.284	0.293996	0.191778	0.309469	4.08678	0.239	0.235363
12	ww	3749	7627	16490	20658	0.300856	0.276	6411318	379.166	0.819	0.771	0.631	0.181	10.315	1.469	1.203	0.927	0.267	0.296489	0.201831	0.319837	4.85049	0.229	0.246496
12	ww	3789	7846	16949	21346	0.284539	0.263	5326438	303.38	0.822	0.769	0.632	0.178	11.127	1.386	1.14	0.876	0.246	0.284632	0.205362	0.324922	5.35555	0.231	0.250441
12	ww	3659	7458	15882	20548	0.29119	0.262	4902120	290.255	0.822	0.775	0.637	0.178	11.215	1.418	1.166	0.903	0.253	0.321387	0.226648	0.35591	6.19716	0.225	0.276274
13	ww	3769	7976	17029	20149	0.29104	0.299	6098471	372.312	0.813	0.743	0.604	0.187	8.77	1.434	1.166	0.866	0.268	0.221051	0.15415	0.255255	3.00584	0.257	0.190476
13	ww	3420	7208	16052	19811	0.273688	0.253	6145905	374.956	0.827	0.769	0.636	0.173	12.048	1.324	1.095	0.842	0.228	0.25081	0.189433	0.297874	5.1113	0.231	0.229333
13	ww	4108	8574	17757	21515	0.299146	0.307	5839604	335.474	0.809	0.743	0.601	0.191	8.302	1.479	1.197	0.89	0.282	0.258023	0.174458	0.289914	3.38954	0.257	0.21589
13	ww	3719	7856	17358	21645	0.279484	0.258	5198892	290.02	0.828	0.769	0.637	0.172	11.904	1.35	1.118	0.86	0.232	0.266935	0.19773	0.31039	5.35792	0.231	0.23915
14	ww	3749	7597	14138	18804	0.297344	0.304	5401232	358.767	0.801	0.744	0.596	0.199	7.86	1.488	1.191	0.887	0.297	0.368125	0.247396	0.415023	5.57642	0.256	0.30993
14	ww	3380	6530	13280	17687	0.281598	0.248	6973560	487.423	0.809	0.78	0.631	0.191	10.767	1.392	1.126	0.878	0.266	0.3472	0.249425	0.395444	7.04277	0.22	0.308031
14	ww	3250	6142	12104	16570	0.272894	0.237	18039255	1354.3	0.804	0.783	0.629	0.196	10.9	1.356	1.09	0.853	0.266	0.365876	0.26982	0.428928	8.18691	0.217	0.335285
14	ww	4008	8405	15932	20100	0.306506	0.335	20264440	1259.29	0.801	0.727	0.582	0.199	6.982	1.529	1.224	0.89	0.305	0.317821	0.207862	0.357102	3.87819	0.273	0.259011
16	ww	4088	8415	17238	20847	0.302104	0.312	5882464	351.003	0.804	0.742	0.596	0.196	7.843	1.502	1.207	0.896	0.294	0.26	0.173103	0.290179	3.20626	0.258	0.215347
16	ww	4357	8973	18614	21665	0.324338	0.346	7877058	455.111	0.799	0.733	0.586	0.201	6.731	1.623	1.296	0.951	0.326	0.228075	0.140527	0.239826	2.12356	0.267	0.176277
16	ww	4008	8076	15972	20030	0.299329	0.304	6008016	374.985	0.8	0.746	0.597	0.2	7.859	1.495	1.196	0.892	0.299	0.302803	0.202544	0.339465	4.03894	0.254	0.253277
16	ww	3420	6869	15085	19322	0.277789	0.241	4992746	313.97	0.823	0.783	0.644	0.177	12.449	1.349	1.11	0.869	0.239	0.295419	0.218991	0.339953	6.41178	0.217	0.266444
17	ww	3719	7368	15214	17647	0.294858	0.309	5175819	371.613	0.789	0.738	0.582	0.211	7.053	1.496	1.181	0.871	0.315	0.206393	0.137963	0.236961	2.1903	0.262	0.174684
17	ww	3619	7507	15793	18963	0.285135	0.289	4946591	322.38	0.809	0.747	0.604	0.191	8.876	1.408	1.139	0.85	0.269	0.236455	0.167936	0.278182	3.42073	0.253	0.206595
17	ww	3849	7607	14616	17089	0.310037	0.352	5182022	391.391	0.775	0.716	0.555	0.225	5.418	1.602	1.241	0.889	0.361	0.231775	0.144678	0.260714	1.91069	0.284	0.186782
17	ww	3649	7527	15424	18484	0.287863	0.301	7039292	474.506	0.803	0.739	0.593	0.197	8.002	1.436	1.152	0.851	0.283	0.237571	0.165439	0.279167	3.09904	0.261	0.206269
18	ww	4078	8225	15952	18455	0.319816	0.369	4858232	337.917	0.779	0.712	0.554	0.221	5.297	1.642	1.279	0.91	0.363	0.222938	0.135772	0.244986	1.71877	0.288	0.174098
18	ww	3928	7966	15304	17617	0.305952	0.361	9922529	724.854	0.777	0.705	0.548	0.223	5.282	1.577	1.225	0.864	0.352	0.20681	0.131142	0.239364	1.66219	0.295	0.168968
18	ww	4028	8235	16092	19830	0.310819	0.331	5510459	348.719	0.797	0.734	0.585	0.203	6.939	1.558	1.242	0.911	0.317	0.294914	0.18929	0.323725	3.32162	0.266	0.236552
18	ww	3699	7468	14477	17637	0.29677	0.321	6329807	454.14	0.79	0.73	0.577	0.21	6.777	1.5	1.185	0.865	0.315	0.269878	0.179919	0.311997	3.07325	0.27	0.226718
19	ww	4387	9153	18086	21107	0.330646	0.377	5996628	358.65	0.792	0.715	0.566	0.208	5.729	1.669	1.322	0.945	0.347	0.239428	0.143456	0.253363	1.94407	0.285	0.180682
19	ww	4776	9960	18455	21117	0.349894	0.444	5607934	343.182	0.774	0.683	0.528	0.226	4.071	1.809	1.4	0.956	0.409	0.228303	0.126204	0.238811	1.27721	0.317	0.162903
19	ww	4467	10090	20110	23400	0.30977	0.368	6180981	326.466	0.809	0.703	0.569	0.191	6.543	1.533	1.241	0.872	0.293	0.215596	0.140637	0.247243	2.14905	0.297	0.173771
19	ww	4387	9013	16710	20020	0.3278	0.388	5872541	375.65	0.781	0.704	0.55	0.219	5.054	1.678	1.31	0.922	0.368	0.277892	0.165609	0.301401	2.18048	0.296	0.211732
20	ww	4417	8794	16780	20149	0.334265	0.372	4890678	310.875	0.781	0.722	0.564	0.219	5.389	1.715	1.339	0.966	0.376	0.28636	0.166974	0.296439	2.2706	0.278	0.21415
20	ww	4556	9880	19302	21695	0.333187	0.414	8391355	489.606	0.79	0.689	0.545	0.21	4.945	1.688	1.334	0.919	0.355	0.186367	0.110407	0.202793	1.2579	0.311	0.139623
20	ww	4267	9202	18923	22253	0.313434	0.344	5423188	301.523	0.808	0.726	0.586	0.192	7.19	1.55	1.253	0.909	0.297	0.232263	0.149847	0.255515	2.46768	0.274	0.185144
20	ww	4307	9063	18235	21605	0.316427	0.348	4623286	267.273	0.801	0.725	0.581	0.199	6.695	1.582	1.267	0.918	0.315	0.246764	0.155982	0.268806	2.46125	0.275	0.19482
21	ww	4616	9641	18833	22193	0.337548	0.386	4966512	282.557	0.792	0.714	0.566	0.208	5.583	1.704	1.349	0.964	0.354	0.257783	0.151281	0.26741	2.03791	0.286	0.191159
21	ww	4427	9272	18195	21446	0.331071	0.377	6084029	357.485	0.794	0.715	0.568	0.206	5.785	1.67	1.325	0.948	0.345	0.252656	0.151291	0.266515	2.102	0.285	0.191022
21	ww	4317	9083	18155	22094	0.311452	0.334	4681057	263.321	0.805	0.732	0.589	0.195	7.253	1.55	1.247	0.913	0.303	0.276672	0.178498	0.303036	3.15356	0.268	0.221578
21	ww	4287	9282	19322	23091	0.311518	0.331	5384268	286.336	0.814	0.734	0.598	0.186	7.925	1.53	1.246	0.915	0.284	0.248872	0.162662	0.271991	2.96086	0.266	0.200436
22	ww	4855	10329	20070	23350	0.353074	0.418	3891402	210.403	0.792	0.704	0.558	0.208	5.076	1.785	1.414	0.995	0.371	0.249953	0.14003	0.251209	1.70293	0.296	0.177345
22	ww	4696	9103	17577	21785	0.357717	0.369	3989121	233.432	0.784	0.742	0.582	0.216	5.746	1.822	1.43	1.061	0.393	0.351837	0.193105	0.331609	2.85077	0.258	0.24624
22	ww	4377	8963	17398	21914	0.325999	0.341	4209348	240.027	0.8	0.738	0.591	0.2	6.944	1.629	1.304	0.963	0.325	0.335794	0.206135	0.348696	3.71768	0.262	0.257513
22	ww	4586	9631	19192	23111	0.349753	0.381	4734575	255.578	0.802	0.728	0.583	0.198	6.182	1.746	1.399	1.018	0.346	0.296956	0.170078	0.291705	2.546	0.272	0.211552
23	ww	4696	9521	18006	21605	0.343437	0.392	4401490	260.305	0.783	0.715	0.559	0.217	5.144	1.753	1.372	0.981	0.381	0.292968	0.167124	0.298643	2.19035	0.285	0.212845
23	ww	4536	9272	17617	21236	0.33058	0.375	6009863	359.872	0.786	0.716	0.563	0.214	5.53	1.682	1.323	0.948	0.359	0.286532	0.170352	0.302249	2.39546	0.284	0.216707
23	ww	4247	8485	16620	21087	0.314906	0.317	3808273	226.145	0.799	0.748	0.598	0.201	7.467	1.579	1.261	0.944	0.318	0.333353	0.211117	0.353128	4.07625	0.252	0.265261
23	ww	4277	8993	18514	22363	0.321184	0.335	4987921	275.789	0.809	0.739	0.598	0.191	7.54	1.59	1.286	0.951	0.304	0.273391	0.171944	0.287477	3.04212	0.261	0.212817
24	ww	4786	10229	20209	23509	0.348283	0.405	6207769	331.558	0.796	0.709	0.565	0.204	5.461	1.748	1.392	0.987	0.356	0.244948	0.140131	0.248175	1.80266	0.291	0.176254
24	ww	4696	10140	19332	23001	0.342126	0.407	5824318	318.182	0.796	0.703	0.559	0.204	5.351	1.721	1.37	0.962	0.351	0.274074	0.159253	0.2849	2.13187	0.297	0.200437
24	ww	4197	8963	18445	22472	0.309632	0.323	5437082	297.515	0.813	0.739	0.601	0.187	8.102	1.523	1.239	0.916	0.284	0.272261	0.178766	0.297228	3.42663	0.261	0.220356
25	ww	4865	10339	20229	22941	0.354982	0.43	5653552	312.766	0.788	0.697	0.549	0.212	4.742	1.804	1.421	0.991	0.383	0.212871	0.118	0.214805	1.29726	0.303	0.150033
25	ww	4297	9272	18804	22831	0.306416	0.329	5533046	298.535	0.812	0.732	0.594	0.188	7.778	1.511	1.227	0.898	0.284	0.266392	0.176302	0.29665	3.28051	0.268	0.217276
25	ww	4427	9382	19272	22632	0.338014	0.368	5298334	291.037	0.804	0.728	0.585	0.196	6.542	1.681	1.352	0.984	0.329	0.250294	0.148896	0.254364	2.23172	0.272	0.184565
26	ww	4915	10508	20877	23460	0.353128	0.426	6023232	324.79	0.79	0.698	0.552	0.21	4.893	1.786	1.412	0.986	0.374	0.196073	0.109783	0.198857	1.21452	0.302	0.139283
26	ww	4427	9691	19611	23230	0.319694	0.358	5427048	288.627	0.809	0.72	0.583	0.191	6.906	1.582	1.28	0.922	0.301	0.245486	0.155174	0.266253	2.50597	0.28	0.192469
26	ww	4387	9232	18534	22253	0.320814	0.348	5187609	290.362	0.803	0.729	0.585	0.197	6.845	1.599	1.284	0.936	0.315	0.2671	0.167042	0.285363	2.73329	0.271	0.208161
27	ww	5035	10449	20219	23101	0.367894	0.441	6367914	352.481	0.782	0.7	0.548	0.218	4.451	1.884	1.473	1.032	0.411	0.2352	0.124841	0.227907	1.31385	0.3	0.159526
27	ww	4128	8584	17029	21196	0.306427	0.32	5102084	298.927	0.805	0.739	0.595	0.195	7.685	1.523	1.226	0.906	0.297	0.299157	0.196426	0.330195	3.7885	0.261	0.244141
27	ww	5214	10698	19412	23051	0.374857	0.461	5618893	315.013	0.774	0.693	0.536	0.226	3.98	1.936	1.498	1.038	0.438	0.306332	0.158229	0.295118	1.66633	0.307	0.204014
28	ww	4975	10289	18983	22283	0.359905	0.442	5251220	303.398	0.777	0.693	0.538	0.223	4.233	1.855	1.441	0.998	0.414	0.27499	0.148243	0.275541	1.60998	0.307	0.190663
28	ww	4427	9651	18684	22821	0.318656	0.362	5303101	288.306	0.806	0.716	0.577	0.194	6.622	1.582	1.275	0.913	0.307	0.286796	0.181287	0.314125	3.03282	0.284	0.22491
28	ww	4347	9611	18584	22453	0.321602	0.374	4360113	240.81	0.806	0.709	0.572	0.194	6.362	1.597	1.288	0.914	0.309	0.275038	0.172222	0.300917	2.73849	0.291	0.213686
29	ww	4875	10219	20219	23509	0.358279	0.411	5521895	296.334	0.793	0.713	0.565	0.207	5.257	1.808	1.433	1.022	0.375	0.253474	0.140196	0.248017	1.73385	0.287	0.176559
29	ww	4507	9581	19222	23370	0.33737	0.363	5653355	299.706	0.807	0.731	0.59	0.193	6.794	1.674	1.351	0.988	0.323	0.296877	0.177346	0.300483	2.91842	0.269	0.219901
29	ww	4068	8734	18504	22712	0.315661	0.316	5252567	281.73	0.821	0.75	0.615	0.179	8.913	1.54	1.264	0.948	0.276	0.285664	0.185496	0.301333	3.84416	0.25	0.225703
30	ww	4746	10289	20209	23230	0.340135	0.408	5714097	309.137	0.796	0.7	0.557	0.204	5.322	1.709	1.36	0.952	0.349	0.22168	0.129713	0.232857	1.61543	0.3	0.163439
30	ww	4646	9980	19771	23190	0.332881	0.383	5895499	317.919	0.8	0.712	0.57	0.2	5.938	1.665	1.331	0.948	0.333	0.244694	0.146964	0.258117	2.06595	0.288	0.184372
30	ww	4247	9452	20478	23330	0.310717	0.339	6671597	349.609	0.818	0.727	0.595	0.182	7.896	1.517	1.241	0.903	0.276	0.185022	0.121966	0.204897	2.03479	0.273	0.149452
31	ww	4865	10578	20000	22652	0.351039	0.451	6047253	339.982	0.785	0.679	0.533	0.215	4.324	1.787	1.403	0.952	0.384	0.209343	0.117148	0.219898	1.21886	0.321	0.149098
31	ww	4028	8734	17069	20658	0.304789	0.345	8102458	487.219	0.805	0.717	0.577	0.195	6.899	1.516	1.221	0.875	0.296	0.263322	0.173695	0.300939	2.96995	0.283	0.215815
31	ww	4277	9003	17288	21406	0.327104	0.361	4536049	264.817	0.8	0.724	0.579	0.2	6.428	1.635	1.309	0.947	0.327	0.313913	0.191996	0.331482	3.18729	0.276	0.240411
32	ww	4895	10309	19252	22542	0.353657	0.434	4414391	250.15	0.783	0.693	0.543	0.217	4.507	1.807	1.415	0.981	0.392	0.262945	0.145514	0.268037	1.65042	0.307	0.186434
32	ww	4377	9402	19123	22981	0.323025	0.349	5363824	288.316	0.81	0.73	0.591	0.19	7.188	1.598	1.294	0.944	0.304	0.267567	0.167438	0.283439	2.84325	0.27	0.207375
32	ww	4357	9501	19511	23529	0.323323	0.347	5260752	274.398	0.815	0.732	0.596	0.185	7.552	1.589	1.295	0.947	0.294	0.271903	0.171116	0.28712	3.04165	0.268	0.209576
33	ww	4676	10479	21296	23918	0.334903	0.404	6872990	357.187	0.804	0.698	0.562	0.196	5.722	1.666	1.34	0.936	0.326	0.181934	0.109204	0.194374	1.38055	0.302	0.136264
33	ww	4596	10399	20419	23509	0.328362	0.403	5536883	292.755	0.805	0.693	0.558	0.195	5.696	1.632	1.313	0.91	0.319	0.213971	0.131109	0.235133	1.75104	0.307	0.16338
33	ww	3988	8136	16620	20010	0.303213	0.314	4073027	254.215	0.801	0.741	0.593	0.199	7.603	1.513	1.211	0.898	0.301	0.257019	0.169874	0.286213	3.04864	0.259	0.211584

## Sheet: F chinensis
Day	Group	Fo	Fj	Fi	Fm	Voj	Mo	Area	Sm	ΦPo	φo	ΦEo	ΦDo	PIabs	ABS/RC	TRo/RC	ETo/RC	DIo/RC	REo/RC	ΦRo	δRo	PItot	Vj	ΔVip
1	dt	4058	9153	17198	22472	0.295455	0.327	22574526	1225.94	0.819	0.723	0.593	0.181	8.227	1.442	1.182	0.855	0.26	0.337625	0.234136	0.394883	5.36871	0.277	0.286413
1	dt	3819	8694	15823	20937	0.294078	0.335	31937464	1865.72	0.818	0.715	0.585	0.182	7.817	1.44	1.177	0.842	0.263	0.351456	0.244067	0.417406	5.60059	0.285	0.29875
1	dt	4467	11216	17338	21525	0.307089	0.486	32562305	1908.92	0.792	0.604	0.479	0.208	3.762	1.55	1.229	0.743	0.322	0.300682	0.193988	0.404686	2.55736	0.396	0.245457
1	dt	3659	7308	13091	18604	0.306149	0.299	10592450	708.762	0.803	0.756	0.607	0.197	8.295	1.524	1.224	0.925	0.3	0.452176	0.296704	0.488839	7.93277	0.244	0.368886
1	dt	3968	8205	14506	20010	0.322771	0.341	12659737	789.162	0.802	0.736	0.59	0.198	7.003	1.609	1.29	0.949	0.319	0.443042	0.275352	0.466851	6.13217	0.264	0.343099
1	dt	3609	6939	11844	16301	0.314441	0.33	11264293	887.511	0.779	0.738	0.574	0.221	6.121	1.615	1.258	0.928	0.358	0.442099	0.273746	0.4764	5.56922	0.262	0.351166
1	dt	3759	8126	14487	19521	0.285138	0.316	12374104	785.059	0.807	0.723	0.584	0.193	7.741	1.413	1.141	0.825	0.272	0.363913	0.257547	0.441107	6.1096	0.277	0.319376
1	dt	4646	10020	16181	21266	0.332462	0.43	9985353	600.803	0.782	0.677	0.529	0.218	4.403	1.7	1.329	0.899	0.371	0.407368	0.239628	0.453135	3.64835	0.323	0.305957
1	dt	4337	9192	15065	19481	0.324403	0.416	9942633	656.539	0.777	0.679	0.528	0.223	4.433	1.669	1.298	0.882	0.372	0.378417	0.226733	0.429045	3.33118	0.321	0.291601
1	dt	4427	10369	17717	21914	0.318574	0.433	13825853	790.636	0.798	0.66	0.527	0.202	4.803	1.598	1.275	0.842	0.323	0.305647	0.191268	0.363001	2.73705	0.34	0.240007
1	dt	3450	7368	11944	16740	0.279843	0.33	9694655	729.47	0.794	0.705	0.56	0.206	6.538	1.409	1.119	0.789	0.29	0.403831	0.286608	0.511826	6.85476	0.295	0.360873
1	dt	3579	7986	13041	17906	0.29665	0.365	9543214	666.1	0.8	0.692	0.554	0.2	6.082	1.482	1.185	0.821	0.296	0.402922	0.271877	0.49077	5.86152	0.308	0.339569
4	dt	3749	7986	15135	20120	0.291718	0.302	12972415	792.402	0.814	0.741	0.603	0.186	8.72	1.434	1.167	0.865	0.267	0.355637	0.248004	0.411141	6.0883	0.259	0.304502
4	dt	3938	8495	15294	20159	0.292775	0.329	12079423	744.678	0.805	0.719	0.579	0.195	7.234	1.457	1.173	0.843	0.285	0.351246	0.241075	0.416661	5.16703	0.281	0.29992
4	dt	3749	8166	15035	19631	0.277764	0.309	36322649	2287.03	0.809	0.722	0.584	0.191	8.013	1.372	1.11	0.801	0.262	0.321227	0.23413	0.401032	5.36501	0.278	0.289384
4	dt	3759	8026	15793	21326	0.305683	0.297	12453245	708.9	0.824	0.757	0.624	0.176	9.801	1.486	1.224	0.927	0.262	0.385	0.259085	0.415318	6.96196	0.243	0.314966
4	dt	3759	7288	11825	17747	0.30818	0.311	31709704	2266.92	0.788	0.748	0.589	0.212	7.055	1.563	1.232	0.921	0.331	0.522036	0.333996	0.566814	9.23131	0.252	0.423363
4	dt	3709	7398	12712	18205	0.313379	0.319	31165231	2149.92	0.796	0.746	0.594	0.204	7.273	1.574	1.253	0.934	0.321	0.475988	0.302407	0.509623	7.55846	0.254	0.378932
4	dt	3948	8674	16152	21127	0.308066	0.339	9496101	552.774	0.813	0.725	0.589	0.187	7.565	1.516	1.232	0.893	0.283	0.357491	0.235812	0.400326	5.05018	0.275	0.289598
4	dt	3739	8096	15493	20817	0.292995	0.299	10969992	642.346	0.82	0.745	0.611	0.18	9.339	1.428	1.171	0.873	0.256	0.365835	0.256187	0.419055	6.73654	0.255	0.311746
4	dt	3809	8834	15254	20319	0.289952	0.353	37910066	2296.19	0.813	0.696	0.565	0.187	6.95	1.425	1.158	0.806	0.267	0.356484	0.250164	0.442287	5.51161	0.304	0.306784
4	dt	3549	7787	13450	18973	0.275689	0.303	9539637	618.493	0.813	0.725	0.59	0.187	8.466	1.355	1.101	0.799	0.253	0.394451	0.291108	0.493681	8.25468	0.275	0.358078
4	dt	3878	8983	15364	20648	0.324395	0.395	34943951	2083.72	0.812	0.696	0.565	0.188	6.189	1.597	1.297	0.902	0.3	0.409293	0.256289	0.453761	5.14121	0.304	0.315086
4	dt	3709	8465	15513	20209	0.291421	0.336	9508768	576.289	0.816	0.712	0.581	0.184	7.694	1.428	1.166	0.83	0.262	0.3325	0.232843	0.400602	5.14222	0.288	0.284606
5	dt	3918	7517	12483	17428	0.326582	0.348	12802480	947.63	0.775	0.734	0.569	0.225	5.627	1.688	1.308	0.96	0.379	0.478827	0.283665	0.498778	5.59957	0.266	0.366025
5	dt	3569	6411	10209	14626	0.316109	0.325	27833470	2517.27	0.756	0.743	0.562	0.244	5.356	1.672	1.264	0.939	0.408	0.504572	0.301778	0.53735	6.22079	0.257	0.399475
5	dt	3579	6850	11954	17059	0.320413	0.311	10078650	747.674	0.79	0.757	0.598	0.21	7.255	1.62	1.28	0.97	0.34	0.485058	0.299418	0.500059	7.25672	0.243	0.378709
5	dt	3629	7398	13848	19392	0.278121	0.266	36959985	2344.73	0.813	0.761	0.619	0.187	10.112	1.367	1.111	0.845	0.256	0.391766	0.286588	0.463628	8.74059	0.239	0.35171
5	dt	3739	7827	15384	20269	0.28507	0.282	10928224	661.115	0.816	0.753	0.614	0.184	9.618	1.399	1.141	0.859	0.258	0.337943	0.241561	0.393415	6.23798	0.247	0.295523
5	dt	3729	8056	13330	18584	0.290096	0.338	30294448	2039.34	0.799	0.709	0.567	0.201	6.673	1.453	1.161	0.823	0.291	0.411175	0.282984	0.499605	6.66248	0.291	0.353686
5	dt	3769	8245	16082	21286	0.294494	0.301	14575261	832.064	0.823	0.744	0.613	0.177	9.475	1.429	1.176	0.876	0.253	0.349207	0.244372	0.398638	6.28091	0.256	0.297083
5	dt	3749	8006	15713	20927	0.290537	0.288	14113351	821.595	0.821	0.752	0.617	0.179	9.83	1.415	1.161	0.874	0.253	0.353032	0.249493	0.403927	6.66127	0.248	0.303528
5	dt	4197	8923	16670	21725	0.32916	0.355	10213555	582.699	0.807	0.73	0.589	0.193	6.931	1.632	1.317	0.962	0.315	0.378667	0.232026	0.393624	4.49921	0.27	0.288396
5	dt	3789	8176	14447	19352	0.311295	0.351	10196249	655.16	0.804	0.718	0.578	0.196	6.756	1.549	1.245	0.894	0.303	0.392074	0.253115	0.438562	5.27739	0.282	0.315171
5	dt	3868	8684	14925	19531	0.304089	0.374	10322311	659.025	0.802	0.693	0.555	0.198	6.007	1.518	1.218	0.843	0.301	0.358163	0.235944	0.424867	4.43754	0.307	0.294069
5	dt	3639	8046	14397	19252	0.302907	0.342	13569404	869.109	0.811	0.718	0.582	0.189	7.296	1.495	1.213	0.87	0.283	0.37717	0.252288	0.433529	5.58374	0.282	0.310959
6	dt	3839	8096	14586	19551	0.318337	0.345	37755807	2402.99	0.804	0.729	0.586	0.196	6.951	1.584	1.273	0.928	0.311	0.402288	0.25397	0.4335	5.31908	0.271	0.316001
6	dt	4207	10469	16142	20409	0.280081	0.433	29107564	1796.54	0.794	0.614	0.487	0.206	4.329	1.412	1.121	0.688	0.291	0.295023	0.20894	0.428813	3.24995	0.386	0.263363
6	dt	4148	9880	16600	21127	0.299176	0.404	28139479	1657.31	0.804	0.662	0.532	0.196	5.397	1.488	1.196	0.792	0.292	0.319136	0.214473	0.40295	3.64244	0.338	0.266623
6	dt	3539	7368	13360	18405	0.301862	0.311	7983930	537.06	0.808	0.742	0.6	0.192	8.092	1.496	1.209	0.897	0.288	0.40864	0.273155	0.455562	6.77105	0.258	0.339365
6	dt	4028	8534	15633	20508	0.325504	0.356	11867639	720.124	0.804	0.727	0.584	0.196	6.713	1.619	1.301	0.946	0.318	0.385993	0.238414	0.408026	4.62703	0.273	0.295813
6	dt	3998	8993	16022	21456	0.307568	0.352	35713657	2045.69	0.814	0.714	0.581	0.186	7.212	1.511	1.229	0.878	0.282	0.382769	0.253322	0.435956	5.57423	0.286	0.311261
6	dt	3878	8176	15424	20638	0.324632	0.333	11877579	708.686	0.812	0.744	0.604	0.188	7.833	1.6	1.299	0.966	0.301	0.404543	0.252839	0.418782	5.64386	0.256	0.311098
6	dt	3510	6999	13210	18385	0.297372	0.279	34548939	2322.62	0.809	0.765	0.619	0.191	9.421	1.468	1.188	0.909	0.28	0.413157	0.281442	0.454519	7.84998	0.235	0.347899
6	dt	3460	6869	12692	18036	0.295026	0.276	32116446	2203.38	0.808	0.766	0.619	0.192	9.439	1.462	1.182	0.905	0.28	0.432872	0.296082	0.478311	8.65417	0.234	0.36663
6	dt	3998	8933	16451	20967	0.311184	0.362	9468314	557.977	0.809	0.709	0.574	0.191	6.732	1.537	1.244	0.882	0.293	0.3309	0.21529	0.37517	4.04214	0.291	0.266132
6	dt	3609	8146	13519	18385	0.298809	0.367	8406461	568.927	0.804	0.693	0.557	0.196	6.212	1.488	1.196	0.828	0.292	0.3933	0.264314	0.475	5.62037	0.307	0.329318
6	dt	3460	7338	13569	19212	0.256914	0.253	9316914	591.475	0.82	0.754	0.618	0.18	11.114	1.254	1.028	0.775	0.226	0.368187	0.29361	0.47508	10.0587	0.246	0.35824
6	dt	3609	8265	14237	18574	0.29329	0.365	7471789	499.284	0.806	0.689	0.555	0.194	6.303	1.457	1.174	0.808	0.283	0.340354	0.233599	0.42123	4.58733	0.311	0.28981
6	dt	4058	8993	16959	21505	0.312879	0.354	40523218	2322.65	0.811	0.717	0.582	0.189	7.062	1.544	1.252	0.898	0.291	0.326481	0.211451	0.363564	4.03417	0.283	0.260561
6	dt	4008	8873	16660	21326	0.323934	0.364	9405938	543.131	0.812	0.719	0.584	0.188	6.936	1.595	1.295	0.931	0.3	0.348456	0.218467	0.374281	4.14885	0.281	0.269431
6	dt	4427	9751	17946	22911	0.335031	0.386	10803338	584.47	0.807	0.712	0.574	0.193	6.212	1.661	1.34	0.954	0.321	0.360535	0.217059	0.377919	3.77384	0.288	0.268611
7	dt	3420	6859	12303	18893	0.284579	0.253	35641277	2303.45	0.819	0.778	0.637	0.181	11.41	1.388	1.136	0.884	0.251	0.485486	0.349774	0.549193	13.9002	0.222	0.425903
7	dt	4018	8544	15693	20588	0.308445	0.337	38386366	2316.62	0.805	0.727	0.585	0.195	7.159	1.533	1.234	0.897	0.299	0.364158	0.237546	0.405973	4.89263	0.273	0.295413
7	dt	4178	11196	14875	19133	0.261574	0.491	27341009	1828.22	0.782	0.531	0.415	0.218	3.027	1.337	1.045	0.555	0.292	0.298369	0.223163	0.537602	3.5193	0.469	0.284721
7	dt	3988	7348	11595	16231	0.347067	0.381	16346895	1335.2	0.754	0.726	0.547	0.246	4.407	1.842	1.389	1.008	0.453	0.527004	0.286104	0.522821	4.82853	0.274	0.378665
7	dt	3938	7328	12144	17099	0.332907	0.343	15546667	1181.27	0.77	0.742	0.571	0.23	5.576	1.728	1.33	0.987	0.398	0.499876	0.28928	0.50646	5.72197	0.258	0.376491
7	dt	3859	7747	15304	20698	0.315082	0.291	37196746	2208.96	0.814	0.769	0.626	0.186	9.375	1.55	1.261	0.97	0.289	0.403117	0.260075	0.415584	6.66667	0.231	0.320328
7	dt	4457	9432	15743	20668	0.338883	0.416	9098076	561.229	0.784	0.693	0.544	0.216	4.756	1.727	1.355	0.939	0.372	0.411935	0.238526	0.438695	3.71712	0.307	0.303806
7	dt	4457	9511	16650	21655	0.339434	0.399	10417049	605.713	0.794	0.706	0.561	0.206	5.425	1.709	1.357	0.958	0.352	0.394929	0.231088	0.412243	3.805	0.294	0.291022
7	dt	4437	9322	14975	19950	0.340587	0.429	7991887	515.174	0.778	0.685	0.533	0.222	4.338	1.753	1.363	0.934	0.39	0.437171	0.249385	0.468064	3.81711	0.315	0.320699
7	dt	4078	8744	15573	20997	0.31637	0.349	9829168	580.954	0.806	0.724	0.584	0.194	6.943	1.569	1.264	0.916	0.305	0.405902	0.258701	0.443125	5.52478	0.276	0.320586
7	dt	3878	8764	16481	21485	0.320717	0.356	40852084	2320.22	0.82	0.722	0.592	0.18	7.556	1.564	1.282	0.926	0.282	0.363683	0.232534	0.392747	4.88691	0.278	0.284205
7	dt	3779	8415	15743	21087	0.311738	0.334	36815768	2127.09	0.821	0.732	0.601	0.179	8.242	1.519	1.247	0.913	0.272	0.385097	0.25352	0.421793	6.01241	0.268	0.308759
8	dt	3609	7398	13579	18754	0.286792	0.287	8912698	588.491	0.808	0.75	0.606	0.192	8.851	1.421	1.148	0.86	0.273	0.392616	0.276296	0.45653	7.43509	0.25	0.341697
8	dt	4158	8644	14736	19731	0.324582	0.374	12332489	791.915	0.789	0.712	0.562	0.211	5.631	1.644	1.297	0.924	0.346	0.416854	0.253561	0.451141	4.62846	0.288	0.320747
8	dt	3689	7657	14028	19392	0.301752	0.305	34946981	2225.5	0.81	0.747	0.605	0.19	8.455	1.489	1.206	0.901	0.283	0.412292	0.276892	0.457594	7.13296	0.253	0.341591
8	dt	3978	8385	16600	21456	0.305379	0.308	14162312	810.294	0.815	0.748	0.609	0.185	8.689	1.5	1.222	0.914	0.278	0.339778	0.226519	0.371748	5.14144	0.252	0.277835
8	dt	3589	7179	14377	20060	0.29478	0.257	38688417	2348.88	0.821	0.782	0.642	0.179	11.48	1.434	1.178	0.921	0.257	0.40672	0.283626	0.441607	9.079	0.218	0.345031
8	dt	3460	6919	13609	19133	0.305848	0.27	10156207	648.007	0.819	0.779	0.638	0.181	10.719	1.492	1.222	0.953	0.27	0.430045	0.288234	0.451254	8.81463	0.221	0.352453
8	dt	3918	8714	14915	20020	0.313915	0.374	9135673	567.363	0.804	0.702	0.565	0.196	6.204	1.562	1.256	0.882	0.306	0.397846	0.254703	0.451072	5.09803	0.298	0.317041
8	dt	3868	8285	14796	20289	0.317862	0.342	38016138	2315.09	0.809	0.731	0.592	0.191	7.334	1.573	1.273	0.931	0.3	0.425911	0.270763	0.457477	6.18431	0.269	0.334511
8	dt	3829	8355	15593	21027	0.314435	0.331	40822825	2373.7	0.818	0.737	0.603	0.182	8.167	1.54	1.259	0.928	0.28	0.397703	0.258249	0.42856	6.12496	0.263	0.315967
8	dt	4048	8784	16052	21037	0.321952	0.359	10093118	594.097	0.808	0.721	0.582	0.192	6.808	1.595	1.288	0.929	0.307	0.377014	0.236373	0.405828	4.64996	0.279	0.293425
8	dt	4337	9651	18883	23280	0.315479	0.354	14509125	765.936	0.814	0.719	0.585	0.186	7.23	1.549	1.261	0.907	0.289	0.29227	0.188683	0.322239	3.43747	0.281	0.232117
8	dt	4078	8973	17149	22433	0.303729	0.324	10529958	573.683	0.818	0.733	0.6	0.182	8.345	1.483	1.213	0.89	0.27	0.349483	0.23566	0.392678	5.39564	0.267	0.287878
10	dt	3868	8664	15294	19920	0.299553	0.358	37594793	2342.06	0.806	0.701	0.565	0.194	6.553	1.486	1.198	0.84	0.289	0.344829	0.232052	0.410511	4.56341	0.299	0.288188
10	dt	3759	7976	15304	20399	0.281148	0.285	38584274	2318.77	0.816	0.747	0.609	0.184	9.456	1.379	1.125	0.84	0.254	0.344704	0.249966	0.410361	6.58094	0.253	0.30619
10	dt	3898	8335	15703	20548	0.29645	0.316	39824007	2391.83	0.81	0.734	0.594	0.19	8.03	1.464	1.186	0.87	0.278	0.345699	0.236133	0.397355	5.2946	0.266	0.290991
10	dt	4018	8814	15733	20768	0.316071	0.362	39599723	2364.16	0.807	0.714	0.576	0.193	6.632	1.567	1.264	0.902	0.303	0.380986	0.243131	0.422379	4.84958	0.286	0.300597
10	dt	3609	6859	11545	16660	0.319248	0.318	17708614	1356.88	0.783	0.751	0.588	0.217	6.694	1.629	1.276	0.958	0.353	0.500627	0.307321	0.522575	7.32704	0.249	0.391924
10	dt	3819	7428	12851	18395	0.317045	0.314	13976284	958.856	0.792	0.752	0.596	0.208	7.236	1.603	1.27	0.956	0.333	0.481129	0.300143	0.503273	7.33136	0.248	0.380351
10	dt	4507	8883	13170	16401	0.357418	0.526	29508417	2480.95	0.725	0.632	0.458	0.275	2.298	1.973	1.431	0.904	0.542	0.388783	0.197051	0.430069	1.73407	0.368	0.27165
10	dt	4138	8684	15454	19850	0.335254	0.388	13886873	883.839	0.792	0.711	0.563	0.208	5.501	1.695	1.342	0.954	0.353	0.375917	0.22178	0.394043	3.5772	0.289	0.279786
10	dt	4676	10299	16939	21535	0.350792	0.468	11026689	654.054	0.783	0.666	0.522	0.217	4.017	1.794	1.404	0.936	0.389	0.382527	0.213226	0.408683	2.77631	0.334	0.272614
10	dt	3689	8355	14656	19551	0.294905	0.347	10482199	660.837	0.811	0.706	0.573	0.189	7.096	1.454	1.18	0.833	0.274	0.364704	0.250828	0.43782	5.52629	0.294	0.308599
10	dt	4058	9362	16869	21934	0.315964	0.375	9456570	529.009	0.815	0.703	0.573	0.185	6.737	1.55	1.263	0.888	0.287	0.357323	0.230531	0.402391	4.53626	0.297	0.283341
10	dt	3430	7308	13320	18524	0.272455	0.28	8977556	594.776	0.815	0.743	0.605	0.185	9.512	1.338	1.09	0.81	0.248	0.375875	0.280923	0.464044	8.23572	0.257	0.344773
11	dt	3569	6999	12742	17886	0.310967	0.298	33766540	2358.49	0.8	0.76	0.609	0.2	8.191	1.555	1.244	0.946	0.31	0.445758	0.286661	0.471203	7.29889	0.24	0.359293
11	dt	3659	7338	13569	18465	0.305859	0.304	35470841	2395.71	0.802	0.752	0.603	0.198	8.009	1.528	1.225	0.921	0.303	0.405742	0.265538	0.440545	6.30672	0.248	0.330677
11	dt	3779	7866	15733	21017	0.299461	0.284	40562582	2353.09	0.82	0.763	0.626	0.18	10.033	1.463	1.2	0.915	0.263	0.367882	0.251457	0.402057	6.74618	0.237	0.306532
11	dt	4257	9093	15663	21416	0.298934	0.337	16052676	935.525	0.801	0.718	0.575	0.199	6.881	1.493	1.196	0.859	0.297	0.400337	0.268143	0.46605	6.00597	0.282	0.335276
11	dt	3579	7577	13370	18634	0.266419	0.283	34980880	2323.54	0.808	0.734	0.593	0.192	8.805	1.321	1.068	0.784	0.254	0.372368	0.281884	0.47496	7.96514	0.266	0.349651
11	dt	3649	7378	13170	18624	0.286127	0.285	11905993	795.058	0.804	0.751	0.604	0.196	8.695	1.423	1.145	0.86	0.279	0.416627	0.29278	0.484449	8.17046	0.249	0.364207
11	dt	4098	8734	14447	19581	0.326459	0.391	37590004	2427.82	0.791	0.701	0.554	0.209	5.347	1.653	1.307	0.916	0.346	0.434154	0.262646	0.473967	4.81776	0.299	0.331589
11	dt	4247	9083	14347	19033	0.330208	0.432	36613984	2476.26	0.777	0.673	0.523	0.223	4.215	1.699	1.32	0.888	0.379	0.418789	0.246491	0.471609	3.76205	0.327	0.316921
11	dt	4327	9073	14487	18833	0.342324	0.448	10324319	711.727	0.77	0.673	0.518	0.23	3.877	1.778	1.37	0.921	0.409	0.411009	0.231164	0.446264	3.12453	0.327	0.2996
11	dt	3739	8844	15334	19970	0.285354	0.359	11500953	708.579	0.813	0.685	0.557	0.187	6.745	1.403	1.14	0.781	0.263	0.325949	0.232323	0.417349	4.83139	0.315	0.285626
11	dt	3938	9601	16770	21456	0.300834	0.389	13696428	781.849	0.816	0.677	0.553	0.184	6.313	1.475	1.204	0.815	0.271	0.321557	0.218005	0.394549	4.11393	0.323	0.267496
11	dt	3779	8754	15523	20518	0.300293	0.357	10630738	635.088	0.816	0.703	0.573	0.184	7.109	1.473	1.202	0.845	0.271	0.358202	0.243179	0.423908	5.23104	0.297	0.298405
12	dt	3300	7039	12861	17458	0.28494	0.301	31483382	2223.72	0.811	0.736	0.597	0.189	8.494	1.408	1.141	0.84	0.266	0.370549	0.263174	0.44113	6.70453	0.264	0.324693
12	dt	4018	8584	16680	22293	0.308186	0.308	13729806	751.289	0.82	0.75	0.615	0.18	9.089	1.503	1.232	0.924	0.271	0.378224	0.251646	0.409333	6.2987	0.25	0.307141
12	dt	3998	8255	15902	20568	0.318205	0.327	18064804	1090.21	0.806	0.743	0.599	0.194	7.58	1.582	1.274	0.947	0.307	0.358809	0.226807	0.378891	4.62397	0.257	0.281593
12	dt	4038	8445	14327	19870	0.317035	0.353	37567666	2372.89	0.797	0.722	0.575	0.203	6.392	1.59	1.267	0.914	0.323	0.444424	0.279512	0.486241	6.04964	0.278	0.350114
12	dt	3998	8415	14536	19701	0.32085	0.361	38298870	2438.95	0.797	0.719	0.573	0.203	6.238	1.609	1.282	0.922	0.326	0.422665	0.262688	0.458422	5.2802	0.281	0.328918
12	dt	4038	9372	17308	22134	0.285825	0.337	17420370	962.664	0.818	0.705	0.577	0.182	7.665	1.399	1.144	0.807	0.255	0.305014	0.218023	0.37796	4.65735	0.295	0.266689
12	dt	3500	7488	12911	18036	0.282482	0.31	8340092	573.754	0.806	0.726	0.585	0.194	7.839	1.401	1.129	0.82	0.272	0.39938	0.285067	0.487048	7.44314	0.274	0.352573
12	dt	3569	7607	13420	18594	0.298602	0.321	10452428	695.669	0.808	0.731	0.591	0.192	7.741	1.48	1.196	0.874	0.284	0.410498	0.277364	0.469678	6.85578	0.269	0.344359
12	dt	3898	8485	15414	20478	0.310852	0.344	39796628	2400.28	0.81	0.723	0.586	0.19	7.241	1.536	1.244	0.899	0.292	0.378773	0.246597	0.421327	5.2721	0.277	0.305428
12	dt	4297	9432	16999	21864	0.342103	0.4	10722663	610.387	0.803	0.708	0.569	0.197	5.817	1.701	1.367	0.967	0.334	0.379452	0.223076	0.392401	3.75675	0.292	0.27694
12	dt	3769	7797	14148	18744	0.29463	0.317	11169495	745.876	0.799	0.731	0.584	0.201	7.325	1.474	1.178	0.861	0.296	0.361781	0.245441	0.420187	5.30837	0.269	0.306912
12	dt	3819	8694	14955	19890	0.314827	0.382	29540000	1838.09	0.808	0.697	0.563	0.192	6.2	1.559	1.259	0.877	0.299	0.387043	0.248264	0.441326	4.89771	0.303	0.307075
13	dt	3958	7388	11854	16530	0.337208	0.368	9950175	791.455	0.761	0.727	0.553	0.239	4.772	1.774	1.349	0.981	0.425	0.501451	0.282667	0.511163	4.98994	0.273	0.371938
13	dt	3878	7547	14796	19571	0.306888	0.287	10705586	682.189	0.802	0.766	0.614	0.198	8.655	1.532	1.229	0.941	0.304	0.372855	0.243378	0.396232	5.67999	0.234	0.304276
13	dt	3859	7119	12203	17298	0.329791	0.32	9365796	696.912	0.777	0.757	0.588	0.223	6.399	1.699	1.32	1	0.379	0.499095	0.293758	0.499095	6.37587	0.243	0.37912
13	dt	4168	11117	16122	20419	0.291157	0.498	28193442	1734.87	0.796	0.572	0.456	0.204	3.567	1.463	1.164	0.667	0.299	0.307178	0.209964	0.460536	3.04512	0.428	0.264414
13	dt	3888	8465	14138	19162	0.316192	0.379	34280213	2244.35	0.797	0.7	0.558	0.203	5.791	1.585	1.264	0.885	0.322	0.415637	0.262231	0.469646	5.12812	0.3	0.328925
13	dt	4118	8774	15962	20768	0.310221	0.347	38309571	2300.88	0.802	0.72	0.578	0.198	6.726	1.548	1.241	0.894	0.307	0.358154	0.231365	0.400619	4.49558	0.28	0.288649
13	dt	4417	10469	17358	22752	0.324165	0.428	11853889	646.517	0.806	0.67	0.54	0.194	5.23	1.611	1.298	0.87	0.313	0.381309	0.236691	0.438286	4.08079	0.33	0.294191
13	dt	3948	9651	14816	19940	0.304249	0.434	9749952	609.677	0.802	0.643	0.516	0.198	4.816	1.517	1.217	0.783	0.3	0.38902	0.25644	0.496832	4.75536	0.357	0.32041
13	dt	3559	7697	13061	18654	0.2818	0.309	8489829	562.427	0.809	0.726	0.587	0.191	8.056	1.394	1.128	0.819	0.266	0.418391	0.300137	0.510855	8.41356	0.274	0.37052
13	dt	4207	9043	15852	20927	0.334504	0.387	11483161	686.792	0.799	0.711	0.568	0.201	5.838	1.673	1.337	0.95	0.336	0.407087	0.243327	0.428512	4.37744	0.289	0.303529
13	dt	4307	9292	16820	21914	0.316114	0.358	10530123	598.065	0.803	0.717	0.576	0.197	6.581	1.573	1.264	0.906	0.309	0.36559	0.232416	0.403521	4.45208	0.283	0.289317
13	dt	3599	7727	14267	19521	0.299887	0.311	17434320	1094.98	0.816	0.741	0.604	0.184	8.601	1.47	1.199	0.888	0.271	0.396255	0.269561	0.446233	6.9308	0.259	0.329984
14	dt	3609	6800	11795	16670	0.318237	0.311	28099541	2151.41	0.784	0.756	0.592	0.216	6.88	1.627	1.275	0.963	0.352	0.475422	0.292208	0.493689	6.70848	0.244	0.373249
14	dt	3988	9033	13709	17657	0.288553	0.426	25196663	1843.34	0.774	0.631	0.488	0.226	3.929	1.491	1.154	0.728	0.337	0.333642	0.223771	0.4583	3.32409	0.369	0.288829
14	dt	3739	6780	10429	15533	0.327719	0.338	27684543	2347.34	0.759	0.742	0.564	0.241	5.257	1.727	1.311	0.973	0.416	0.567264	0.328468	0.583005	7.34986	0.258	0.432762
14	dt	3729	7428	12532	17537	0.31823	0.341	33452024	2422.66	0.787	0.732	0.576	0.213	6.265	1.615	1.272	0.931	0.343	0.460604	0.285204	0.494742	6.1346	0.268	0.362471
14	dt	3809	7587	12841	17627	0.319116	0.349	33082061	2394.13	0.784	0.727	0.57	0.216	5.919	1.629	1.277	0.928	0.352	0.442322	0.27153	0.47664	5.39062	0.273	0.34636
14	dt	3908	8455	15743	20887	0.311798	0.334	12037394	708.958	0.813	0.732	0.595	0.187	7.752	1.532	1.246	0.912	0.287	0.377619	0.246488	0.414056	5.47794	0.268	0.302962
14	dt	4038	8395	14417	19501	0.327395	0.369	37069927	2397.33	0.793	0.718	0.57	0.207	5.912	1.651	1.309	0.94	0.342	0.4305	0.260751	0.457979	4.99532	0.282	0.328785
14	dt	4068	8385	14307	19332	0.335016	0.379	36337348	2380.59	0.79	0.717	0.566	0.21	5.607	1.697	1.34	0.961	0.357	0.440604	0.259637	0.458485	4.74729	0.283	0.329206
14	dt	4088	8385	14407	19073	0.33827	0.388	9137719	609.791	0.786	0.713	0.56	0.214	5.289	1.724	1.354	0.966	0.369	0.420446	0.243878	0.435244	4.07611	0.287	0.311378
14	dt	3719	8325	13609	18654	0.278856	0.344	10143412	679.171	0.801	0.692	0.554	0.199	6.456	1.395	1.117	0.772	0.278	0.377506	0.270614	0.488998	6.178	0.308	0.337797
14	dt	3918	8634	15882	20857	0.313386	0.349	39873893	2353.97	0.812	0.722	0.586	0.188	7.269	1.541	1.252	0.903	0.29	0.369086	0.239511	0.408733	5.02495	0.278	0.293701
14	dt	3749	8255	15364	20538	0.307388	0.33	9022076	537.38	0.817	0.732	0.598	0.183	8.111	1.505	1.23	0.9	0.275	0.379254	0.251996	0.421393	5.90715	0.268	0.308178
15	dt	3749	6939	10788	15454	0.324731	0.354	27668432	2363.81	0.757	0.727	0.551	0.243	4.854	1.717	1.3	0.946	0.416	0.517385	0.301331	0.546918	5.8593	0.273	0.398633
15	dt	4417	9611	19013	23679	0.305025	0.329	30465012	1581.61	0.813	0.73	0.594	0.187	7.871	1.501	1.221	0.891	0.28	0.294881	0.196457	0.330956	3.89354	0.27	0.242239
15	dt	4197	8465	12193	15813	0.31299	0.46	13691613	1178.69	0.735	0.633	0.465	0.265	2.796	1.705	1.252	0.792	0.452	0.391063	0.229362	0.493766	2.72714	0.367	0.311639
15	dt	3878	8195	13838	19152	0.305162	0.345	11340076	742.443	0.798	0.717	0.572	0.202	6.538	1.529	1.219	0.875	0.31	0.42424	0.277463	0.484846	6.15335	0.283	0.347911
15	dt	3829	8295	14915	20987	0.298709	0.311	40541096	2362.81	0.818	0.74	0.605	0.182	8.701	1.464	1.197	0.885	0.267	0.423438	0.289234	0.478462	7.98233	0.26	0.353887
15	dt	3829	7876	13151	18554	0.310182	0.341	35413752	2405.01	0.794	0.725	0.576	0.206	6.487	1.564	1.241	0.9	0.323	0.45508	0.290972	0.505644	6.63513	0.275	0.366927
15	dt	3659	8455	14477	19392	0.287039	0.35	25581855	1626	0.811	0.695	0.564	0.189	6.932	1.415	1.148	0.798	0.267	0.358033	0.253027	0.448663	5.64106	0.305	0.312401
15	dt	4068	9671	16471	21555	0.305859	0.392	13936198	796.946	0.811	0.68	0.551	0.189	6.041	1.509	1.224	0.832	0.285	0.356475	0.236233	0.428456	4.52861	0.32	0.29073
15	dt	3699	8714	14556	19501	0.296189	0.376	37586582	2378.6	0.81	0.683	0.553	0.19	6.282	1.463	1.185	0.809	0.277	0.371256	0.253763	0.458907	5.32783	0.317	0.312935
16	dt	4965	12891	15573	18385	0.284451	0.672	21976145	1637.57	0.73	0.409	0.299	0.27	1.203	1.558	1.137	0.465	0.421	0.238782	0.153262	0.513509	1.26981	0.591	0.209538
16	dt	4227	10090	15145	20179	0.321734	0.473	36339975	2278.08	0.791	0.632	0.5	0.209	3.992	1.627	1.286	0.813	0.341	0.406163	0.249639	0.499586	3.98539	0.368	0.315572
16	dt	4586	11515	15563	19681	0.320788	0.589	35491872	2351.23	0.767	0.541	0.415	0.233	2.317	1.674	1.284	0.695	0.39	0.35032	0.209271	0.504058	2.35492	0.459	0.272806
16	dt	3669	7159	11755	17178	0.305791	0.316	30987492	2293.84	0.786	0.742	0.583	0.214	6.797	1.555	1.223	0.907	0.332	0.491147	0.31585	0.541507	8.02767	0.258	0.401436
16	dt	3659	7069	11496	16620	0.315473	0.332	16031575	1236.91	0.78	0.737	0.575	0.22	6.124	1.62	1.263	0.931	0.357	0.498631	0.307797	0.535587	7.06253	0.263	0.39534
16	dt	3609	7328	12323	17767	0.284569	0.299	33682961	2379.08	0.797	0.737	0.588	0.203	7.718	1.427	1.137	0.838	0.29	0.4377	0.306727	0.522315	8.43908	0.263	0.384518
16	dt	4088	9073	14746	19192	0.319653	0.422	11299028	748.082	0.787	0.67	0.527	0.213	4.612	1.626	1.28	0.857	0.346	0.375964	0.23122	0.438697	3.6046	0.33	0.294359
16	dt	4048	9163	15244	20229	0.310017	0.392	11459733	708.222	0.8	0.684	0.547	0.2	5.581	1.55	1.239	0.848	0.31	0.382076	0.246501	0.450561	4.57664	0.316	0.308077
16	dt	4008	8883	15055	20010	0.323322	0.394	11521973	720.033	0.8	0.695	0.556	0.2	5.639	1.616	1.292	0.899	0.324	0.400459	0.247809	0.445449	4.52959	0.305	0.309649
16	dt	4447	10389	17089	22383	0.327509	0.434	43469153	2423.57	0.801	0.669	0.536	0.199	4.985	1.633	1.309	0.875	0.324	0.386798	0.236863	0.442054	3.94956	0.331	0.295161
16	dt	3898	9123	15394	20558	0.295735	0.371	27712036	1663.39	0.81	0.686	0.556	0.19	6.405	1.46	1.184	0.812	0.277	0.366274	0.250873	0.451076	5.26329	0.314	0.309964
16	dt	3470	7448	12602	17886	0.278137	0.307	12486480	866.154	0.806	0.724	0.584	0.194	7.9	1.38	1.112	0.805	0.268	0.408221	0.295812	0.507107	8.12781	0.276	0.366537
16	dt	3729	8754	14796	19950	0.295367	0.366	33125571	2042.14	0.813	0.69	0.561	0.187	6.666	1.454	1.182	0.816	0.272	0.375445	0.258215	0.460104	5.68083	0.31	0.317736
18	dt	3699	8734	13888	19113	0.270931	0.354	25346957	1644.41	0.806	0.673	0.543	0.194	6.384	1.346	1.085	0.731	0.26	0.366991	0.272653	0.502039	6.43629	0.327	0.338978
18	dt	3609	8185	14397	19063	0.282839	0.335	13765186	890.72	0.811	0.704	0.571	0.189	7.284	1.397	1.133	0.797	0.265	0.341791	0.24466	0.428846	5.46914	0.296	0.301928
18	dt	4367	11276	16281	20857	0.31326	0.525	26361331	1598.62	0.791	0.581	0.459	0.209	3.306	1.584	1.252	0.728	0.332	0.348329	0.219905	0.478474	3.03309	0.419	0.277502
18	dt	4058	8644	14377	19342	0.329942	0.396	14791293	967.763	0.79	0.7	0.553	0.21	5.254	1.672	1.321	0.925	0.351	0.429	0.256579	0.463784	4.54429	0.3	0.32485
18	dt	3849	8524	14058	19422	0.298136	0.358	15168011	973.994	0.802	0.7	0.561	0.198	6.336	1.489	1.194	0.835	0.295	0.410507	0.275693	0.491625	6.12723	0.3	0.344442
18	dt	3809	8415	14546	19761	0.29871	0.345	14273660	894.788	0.807	0.711	0.574	0.193	6.969	1.48	1.195	0.85	0.285	0.390363	0.263759	0.459251	5.91868	0.289	0.326918
18	dt	4078	8505	13320	17448	0.332966	0.441	33715375	2521.72	0.766	0.669	0.513	0.234	3.808	1.739	1.333	0.891	0.406	0.411689	0.236739	0.462053	3.27076	0.331	0.308751
18	dt	3978	8445	13629	17996	0.327934	0.418	10199634	727.61	0.779	0.681	0.531	0.221	4.471	1.685	1.313	0.894	0.373	0.408828	0.242628	0.457302	3.76746	0.319	0.311528
18	dt	4058	8524	13639	18205	0.337361	0.426	9765643	690.298	0.777	0.684	0.532	0.223	4.357	1.735	1.348	0.922	0.387	0.435437	0.250972	0.472274	3.89918	0.316	0.322754
18	dt	3490	6590	10808	15563	0.315456	0.324	13595396	1126.1	0.776	0.743	0.577	0.224	6.162	1.625	1.261	0.937	0.364	0.496716	0.305671	0.530113	6.95179	0.257	0.393854
18	dt	3709	7547	12742	17428	0.303834	0.34	32426301	2363.61	0.787	0.72	0.567	0.213	6.169	1.544	1.215	0.875	0.329	0.415286	0.268967	0.474612	5.5728	0.28	0.34157
18	dt	3819	8046	13709	17946	0.31165	0.373	34026900	2408.64	0.787	0.701	0.552	0.213	5.476	1.582	1.245	0.873	0.337	0.374247	0.236566	0.428691	4.10901	0.299	0.299922
19	dt	3928	9651	15304	20419	0.298238	0.414	24151170	1464.51	0.808	0.653	0.527	0.192	5.354	1.476	1.192	0.778	0.284	0.369856	0.25058	0.475393	4.85174	0.347	0.310169
19	dt	3769	8913	14556	20369	0.283175	0.351	27022900	1627.89	0.815	0.69	0.562	0.185	7.065	1.388	1.131	0.781	0.257	0.39629	0.285512	0.507414	7.27767	0.31	0.350181
19	dt	3739	9182	14855	21276	0.27467	0.341	31185901	1778.29	0.824	0.69	0.568	0.176	7.819	1.333	1.099	0.758	0.234	0.4026	0.302026	0.531135	8.85743	0.31	0.36614
19	dt	3988	7039	8475	9841	0.29735	0.62	12199932	2084.39	0.595	0.479	0.285	0.405	0.674	1.999	1.189	0.569	0.81	0.277274	0.138707	0.487301	0.640612	0.521	0.233385
19	dt	3839	6201	7527	9043	0.299087	0.543	9665594	1857.34	0.575	0.546	0.314	0.425	0.784	2.081	1.197	0.654	0.883	0.348046	0.16725	0.532181	0.891861	0.454	0.291314
19	dt	4526	10558	15503	19860	0.337465	0.531	22584333	1472.83	0.772	0.607	0.468	0.228	2.991	1.747	1.349	0.818	0.398	0.383725	0.219648	0.469102	2.64285	0.393	0.28414
19	dt	3859	8853	15414	21107	0.289251	0.335	22715738	1317.01	0.817	0.71	0.581	0.183	7.743	1.416	1.157	0.822	0.259	0.381207	0.269214	0.463755	6.6963	0.29	0.330067
19	dt	3589	8365	12991	17956	0.269231	0.358	17005469	1183.65	0.8	0.668	0.534	0.2	5.972	1.346	1.077	0.719	0.269	0.373096	0.277189	0.51891	6.44148	0.332	0.345584
19	dt	3569	8146	14247	19711	0.278614	0.316	24094369	1492.65	0.819	0.716	0.587	0.181	8.386	1.363	1.116	0.8	0.247	0.376085	0.275924	0.470106	7.4398	0.284	0.338496
19	dt	4856	12154	14417	17258	0.322455	0.759	13130679	1058.76	0.719	0.412	0.296	0.281	0.996	1.794	1.289	0.531	0.505	0.295597	0.16477	0.55668	1.25068	0.588	0.229076
19	dt	4337	10997	15095	18714	0.318949	0.591	16217485	1128.02	0.768	0.537	0.412	0.232	2.313	1.66	1.276	0.685	0.385	0.321667	0.193776	0.469587	2.04776	0.463	0.251721
19	dt	4407	10209	12792	15484	0.297353	0.623	16357960	1476.75	0.715	0.476	0.341	0.285	1.375	1.662	1.189	0.566	0.473	0.28891	0.173833	0.510442	1.43366	0.524	0.243026
20	dt	6014	14792	17068	19734	0.348158	0.891	18952082	1381.35	0.695	0.36	0.25	0.305	0.641	2.003	1.393	0.502	0.61	0.270084	0.13484	0.538017	0.746496	0.64	0.194315
20	dt	3878	8883	13958	18455	0.305083	0.419	27637435	1895.96	0.79	0.657	0.519	0.21	4.656	1.544	1.22	0.801	0.324	0.376245	0.243682	0.469719	4.12425	0.343	0.3085
20	dt	4237	11326	15633	19162	0.281067	0.534	29000198	1943.06	0.779	0.525	0.409	0.221	2.695	1.445	1.125	0.591	0.319	0.265314	0.183608	0.448923	2.19543	0.475	0.236449
20	dt	5787	11866	13654	15637	0.379563	0.937	15592100	1582.95	0.63	0.383	0.241	0.37	0.438	2.411	1.519	0.581	0.892	0.305246	0.126606	0.525381	0.484845	0.617	0.20132
20	dt	4566	10150	12632	14437	0.310678	0.703	16803210	1702.28	0.684	0.434	0.297	0.316	0.913	1.818	1.243	0.54	0.575	0.227295	0.125025	0.420917	0.66363	0.566	0.182859
20	dt	4417	10439	13170	15155	0.311156	0.698	17607397	1639.73	0.709	0.439	0.311	0.291	1.084	1.757	1.245	0.547	0.512	0.230178	0.131006	0.420801	0.787551	0.561	0.184858
20	dt	4018	9212	13290	17029	0.311247	0.497	16693228	1283.01	0.764	0.601	0.459	0.236	2.994	1.628	1.244	0.747	0.384	0.357491	0.219589	0.478569	2.74789	0.399	0.287372
20	dt	4546	10907	13539	16291	0.316659	0.686	17534449	1492.93	0.721	0.458	0.33	0.279	1.245	1.757	1.266	0.581	0.49	0.29617	0.168566	0.509759	1.29457	0.542	0.234312
20	dt	4128	9561	13709	17438	0.315417	0.515	21093325	1584.77	0.763	0.592	0.452	0.237	2.826	1.654	1.263	0.747	0.392	0.353431	0.213683	0.473134	2.5378	0.408	0.280165
20	dt	4945	12373	14357	16919	0.32079	0.796	13670607	1141.69	0.708	0.38	0.269	0.292	0.817	1.813	1.283	0.487	0.53	0.274748	0.151544	0.564165	1.05756	0.62	0.213964
20	dt	3878	10000	12921	16191	0.237833	0.473	16636014	1351.09	0.76	0.503	0.382	0.24	2.567	1.251	0.951	0.478	0.3	0.253155	0.202362	0.529613	2.89021	0.497	0.265573
20	dt	4487	11107	15563	19641	0.335929	0.587	15221118	1004.43	0.772	0.563	0.434	0.228	2.501	1.741	1.343	0.756	0.398	0.361334	0.207544	0.477955	2.28978	0.437	0.269104
21	dt	3829	8185	13260	18694	0.29945	0.351	31244209	2101.86	0.795	0.707	0.562	0.205	6.21	1.508	1.199	0.848	0.309	0.438451	0.29075	0.517041	6.64823	0.293	0.365557
21	dt	4267	8923	13071	17557	0.303992	0.426	30423738	2289.22	0.757	0.65	0.492	0.243	3.594	1.607	1.216	0.79	0.391	0.411394	0.256001	0.520752	3.90525	0.35	0.337547
21	dt	3968	8933	14546	20120	0.277333	0.341	26825230	1660.8	0.803	0.693	0.556	0.197	6.642	1.381	1.109	0.768	0.272	0.383208	0.277486	0.498969	6.61467	0.307	0.345097
21	dt	3679	7388	11366	15434	0.306632	0.387	25265404	2149.33	0.762	0.684	0.521	0.238	4.305	1.61	1.226	0.839	0.384	0.423741	0.263193	0.505054	4.39292	0.316	0.346066
21	dt	3868	8435	12752	16361	0.296801	0.434	24693351	1976.58	0.764	0.634	0.484	0.236	3.604	1.555	1.188	0.753	0.368	0.342694	0.220382	0.455105	3.01012	0.366	0.288882
21	dt	3779	7737	13190	17358	0.292473	0.341	28888468	2127.44	0.782	0.709	0.554	0.218	5.849	1.493	1.168	0.828	0.325	0.359749	0.240957	0.43448	4.49369	0.291	0.306945
21	dt	3749	8026	13689	18335	0.270269	0.317	13616373	933.523	0.796	0.707	0.562	0.204	6.9	1.359	1.081	0.764	0.278	0.34513	0.253959	0.45174	5.68528	0.293	0.318525
21	dt	4138	8844	13928	18484	0.302559	0.397	30506290	2126.47	0.776	0.672	0.522	0.224	4.551	1.561	1.211	0.814	0.349	0.384896	0.24657	0.472846	4.08214	0.328	0.31758
21	dt	3789	8136	13011	17298	0.289012	0.372	13553291	1003.28	0.781	0.678	0.53	0.219	5.078	1.48	1.156	0.784	0.324	0.366224	0.247448	0.467122	4.45138	0.322	0.317344
21	dt	3878	8943	15194	20478	0.28923	0.353	17149104	1033.08	0.811	0.695	0.563	0.189	6.826	1.428	1.158	0.804	0.27	0.368046	0.257735	0.457769	5.76272	0.305	0.318313
21	dt	3679	8225	13440	17298	0.291344	0.389	14880023	1092.59	0.787	0.666	0.525	0.213	4.986	1.482	1.167	0.777	0.315	0.329602	0.222403	0.424198	3.67323	0.334	0.283281
21	dt	3051	6560	10728	15005	0.22995	0.27	24683748	2064.89	0.797	0.706	0.563	0.203	8.156	1.156	0.921	0.651	0.235	0.328776	0.284408	0.505032	8.32182	0.294	0.357788
22	dt	4367	10768	14347	17836	0.314578	0.598	33760633	2506.54	0.755	0.525	0.396	0.245	2.043	1.667	1.259	0.66	0.408	0.326067	0.195601	0.494041	1.99488	0.475	0.259039
22	dt	4267	10907	15723	20010	0.304665	0.514	32950641	2093.03	0.787	0.578	0.455	0.213	3.264	1.55	1.219	0.705	0.33	0.331299	0.213741	0.469927	2.89364	0.422	0.272312
22	dt	3849	8814	14297	18873	0.323024	0.427	31813225	2117.49	0.796	0.67	0.533	0.204	4.869	1.624	1.293	0.866	0.331	0.394652	0.243012	0.455718	4.07673	0.33	0.304579
22	dt	3809	8455	15015	19681	0.29807	0.349	15230324	959.572	0.806	0.707	0.57	0.194	6.81	1.479	1.192	0.843	0.286	0.350191	0.236776	0.415411	4.8392	0.293	0.293977
22	dt	3859	8614	14716	19053	0.299566	0.375	12825583	844.122	0.797	0.687	0.548	0.203	5.75	1.503	1.199	0.824	0.304	0.341454	0.227181	0.414386	4.06875	0.313	0.285442
22	dt	3769	7208	11376	16271	0.307188	0.338	12597075	1007.61	0.768	0.725	0.557	0.232	5.463	1.6	1.229	0.891	0.371	0.481804	0.301127	0.540745	6.43235	0.275	0.391537
22	dt	4128	8814	12742	17039	0.316851	0.46	25258469	1956.35	0.758	0.637	0.483	0.242	3.282	1.673	1.268	0.808	0.405	0.421983	0.252232	0.522257	3.5878	0.363	0.332817
22	dt	4517	10818	17208	21924	0.328747	0.476	26156477	1502.64	0.794	0.638	0.507	0.206	4.098	1.657	1.316	0.84	0.341	0.356343	0.215053	0.424217	3.01927	0.362	0.270925
22	dt	4347	9063	13260	17238	0.340316	0.498	31183458	2419.01	0.748	0.634	0.474	0.252	2.824	1.82	1.361	0.863	0.459	0.420443	0.231012	0.487187	2.68288	0.366	0.308587
22	dt	3948	9332	13609	17627	0.301705	0.475	21813939	1594.7	0.776	0.606	0.471	0.224	3.431	1.556	1.207	0.732	0.348	0.354442	0.22779	0.48421	3.22093	0.394	0.293735
22	dt	4138	11226	16451	20708	0.286959	0.491	28689553	1731.41	0.8	0.572	0.458	0.2	3.734	1.435	1.148	0.657	0.287	0.294829	0.205456	0.448751	3.03971	0.428	0.25691
22	dt	3769	9103	14566	19442	0.28061	0.382	24942409	1591.42	0.806	0.66	0.532	0.194	5.796	1.391	1.121	0.74	0.27	0.349418	0.251199	0.472186	5.18514	0.34	0.311108
23	dt	3938	8435	15454	20030	0.323844	0.362	15539832	965.687	0.803	0.721	0.579	0.197	6.536	1.612	1.295	0.933	0.317	0.368487	0.22859	0.394949	4.2664	0.279	0.284365
23	dt	3769	8644	14845	20050	0.292223	0.35	17039384	1046.58	0.812	0.701	0.569	0.188	7.019	1.44	1.169	0.819	0.271	0.374582	0.260126	0.457365	5.91603	0.299	0.319698
23	dt	3779	8046	13799	18674	0.296713	0.34	11651699	782.256	0.798	0.714	0.569	0.202	6.598	1.488	1.187	0.847	0.301	0.388741	0.261251	0.458963	5.59709	0.286	0.327291
23	dt	3928	7697	13529	17667	0.328074	0.36	14665553	1067.44	0.778	0.726	0.564	0.222	5.481	1.688	1.313	0.953	0.375	0.395474	0.234286	0.414978	3.88789	0.274	0.301186
23	dt	3849	7687	13838	18395	0.326887	0.345	13951512	959.13	0.791	0.736	0.582	0.209	6.369	1.655	1.309	0.964	0.346	0.409034	0.247151	0.424309	4.69423	0.264	0.313282
23	dt	3868	7847	14686	19192	0.331205	0.344	13100791	854.92	0.798	0.74	0.591	0.202	6.812	1.658	1.324	0.98	0.334	0.388985	0.234611	0.396923	4.48341	0.26	0.294049
23	dt	3739	8335	13609	18764	0.297492	0.364	16296290	1084.61	0.801	0.694	0.556	0.199	6.142	1.485	1.189	0.825	0.296	0.408013	0.274756	0.494561	6.00982	0.306	0.343095
23	dt	3898	8195	12871	16770	0.320527	0.428	8510419	661.157	0.768	0.666	0.511	0.232	3.949	1.669	1.281	0.853	0.388	0.388275	0.23264	0.455188	3.29937	0.334	0.302906
23	dt	4347	10977	15942	20389	0.329067	0.544	25490729	1589	0.787	0.587	0.462	0.213	3.13	1.674	1.317	0.773	0.357	0.364862	0.217958	0.472008	2.79812	0.413	0.27721
23	dt	4417	9282	14746	19023	0.346011	0.461	9297460	636.551	0.768	0.667	0.512	0.232	3.669	1.804	1.385	0.924	0.419	0.405625	0.224847	0.438988	2.87096	0.333	0.292825
23	dt	4068	8754	14207	19083	0.314815	0.393	10030947	668.062	0.787	0.688	0.541	0.213	5.084	1.6	1.259	0.866	0.341	0.409375	0.255859	0.472719	4.55792	0.312	0.324742
23	dt	4098	8415	14457	19452	0.334324	0.376	11579197	754.149	0.789	0.719	0.567	0.211	5.647	1.696	1.339	0.962	0.357	0.434875	0.256412	0.452053	4.65875	0.281	0.325322
25	dt	4048	9980	16839	21665	0.294013	0.396	13147464	746.294	0.813	0.663	0.539	0.187	5.924	1.447	1.177	0.78	0.27	0.32197	0.222509	0.412782	4.16425	0.337	0.27394
25	dt	4028	10189	17029	22143	0.299172	0.407	12783727	705.698	0.818	0.66	0.54	0.182	5.963	1.463	1.197	0.79	0.266	0.337571	0.230739	0.427305	4.44917	0.34	0.282307
25	dt	3968	8405	15683	20698	0.323326	0.343	11712097	700.066	0.808	0.735	0.594	0.192	7.293	1.602	1.295	0.951	0.307	0.388302	0.242386	0.408309	5.03269	0.265	0.299761
25	dt	4237	8126	12373	17188	0.351332	0.422	13664403	1055.09	0.753	0.7	0.527	0.247	3.82	1.865	1.405	0.983	0.46	0.52328	0.280579	0.53233	4.34815	0.3	0.371786
25	dt	3579	6969	12154	16760	0.329525	0.339	11204763	850.069	0.786	0.743	0.584	0.214	6.347	1.676	1.318	0.979	0.358	0.460354	0.274674	0.470229	5.63365	0.257	0.349442
25	dt	3699	7238	13190	18215	0.329163	0.321	11452633	788.966	0.797	0.756	0.603	0.203	7.36	1.654	1.318	0.997	0.336	0.455189	0.275205	0.456558	6.18331	0.244	0.34617
25	dt	4058	8425	13490	18624	0.328544	0.394	10123200	694.988	0.782	0.7	0.548	0.218	4.985	1.682	1.315	0.921	0.366	0.462293	0.274847	0.501947	5.02398	0.3	0.352465
25	dt	4566	10339	15902	20728	0.348548	0.498	10521584	651.008	0.78	0.643	0.501	0.22	3.559	1.79	1.395	0.897	0.394	0.417092	0.233013	0.464986	3.09316	0.357	0.298602
25	dt	4786	10389	15314	20369	0.352516	0.507	10929499	701.373	0.765	0.64	0.49	0.235	3.148	1.842	1.409	0.903	0.433	0.4563	0.24772	0.505316	3.21565	0.36	0.324392
25	dt	3799	8704	14427	19123	0.290547	0.372	10976862	716.318	0.801	0.68	0.545	0.199	5.908	1.45	1.162	0.79	0.288	0.355725	0.245328	0.450285	4.83938	0.32	0.306447
25	dt	3829	9023	15533	19860	0.293984	0.381	12402244	773.641	0.807	0.676	0.546	0.193	6.004	1.455	1.174	0.794	0.281	0.3175	0.218213	0.399874	4.00057	0.324	0.269915
25	dt	4118	9631	16142	20728	0.316352	0.42	12578645	757.294	0.801	0.668	0.535	0.199	5.142	1.579	1.265	0.845	0.314	0.349157	0.221125	0.413203	3.62083	0.332	0.276099
26	dt	3529	6570	10548	14796	0.318633	0.344	8421340	747.434	0.761	0.73	0.556	0.239	5.165	1.672	1.273	0.93	0.399	0.480326	0.287276	0.516479	5.51707	0.27	0.37703
26	dt	3729	7208	12822	16730	0.321381	0.344	9515736	731.923	0.777	0.732	0.569	0.223	5.774	1.653	1.284	0.941	0.368	0.386358	0.233732	0.410583	4.02211	0.268	0.300592
26	dt	3709	7129	12223	16680	0.320482	0.338	9216768	710.567	0.778	0.736	0.573	0.222	5.919	1.65	1.283	0.945	0.367	0.440424	0.266924	0.466057	5.16646	0.264	0.343613
26	dt	3958	8923	14586	19541	0.298949	0.381	12419634	796.999	0.797	0.681	0.543	0.203	5.608	1.501	1.197	0.816	0.304	0.379806	0.253035	0.465448	4.88303	0.319	0.317975
26	dt	4038	8405	14247	18983	0.321692	0.376	11336686	758.56	0.787	0.708	0.557	0.213	5.48	1.636	1.288	0.912	0.348	0.408192	0.249506	0.447579	4.43997	0.292	0.316895
26	dt	3839	8475	14885	20239	0.298921	0.338	10788573	657.84	0.81	0.717	0.581	0.19	7.351	1.475	1.195	0.857	0.28	0.389357	0.263971	0.454325	6.1204	0.283	0.326463
26	dt	3968	8893	14796	20120	0.305822	0.373	9754173	603.899	0.803	0.695	0.558	0.197	6.09	1.524	1.223	0.85	0.3	0.403574	0.264812	0.474793	5.50542	0.305	0.329619
26	dt	4018	8554	14756	20100	0.327951	0.37	10340125	642.963	0.8	0.718	0.574	0.2	6.221	1.638	1.31	0.941	0.327	0.435603	0.265936	0.462915	5.36189	0.282	0.332297
26	dt	4188	8853	14676	19362	0.316328	0.389	11566892	762.284	0.784	0.693	0.543	0.216	5.058	1.614	1.265	0.876	0.349	0.391534	0.242586	0.446957	4.08776	0.307	0.308818
26	dt	3779	8395	13699	18883	0.28549	0.349	10780087	713.724	0.8	0.694	0.555	0.2	6.37	1.426	1.14	0.792	0.285	0.391199	0.274333	0.493939	6.2174	0.306	0.34322
26	dt	3868	8624	13988	19043	0.291152	0.365	10920069	719.609	0.797	0.687	0.547	0.203	5.875	1.463	1.166	0.8	0.297	0.388323	0.265429	0.485403	5.54171	0.313	0.333114
26	dt	3619	8106	12672	17737	0.275312	0.35	9752420	690.779	0.796	0.682	0.543	0.204	6.044	1.385	1.103	0.752	0.283	0.395126	0.285289	0.525433	6.69183	0.318	0.358762
1	ww	4108	9372	17358	22742	0.307086	0.347	41846670	2245.72	0.819	0.718	0.588	0.181	7.692	1.498	1.227	0.881	0.271	0.355613	0.237392	0.403648	5.20641	0.282	0.288934
1	ww	4387	9950	18315	23011	0.317207	0.379	23139300	1242.44	0.809	0.701	0.568	0.191	6.356	1.568	1.269	0.89	0.299	0.319425	0.203715	0.358904	3.55828	0.299	0.252148
1	ww	4237	9890	18165	23150	0.308637	0.369	12273042	648.921	0.817	0.701	0.573	0.183	6.928	1.511	1.235	0.866	0.277	0.325806	0.215623	0.376219	4.17847	0.299	0.263575
1	ww	3948	8485	14686	19671	0.314495	0.363	12455883	792.208	0.799	0.711	0.569	0.201	6.243	1.573	1.257	0.894	0.316	0.39817	0.253127	0.44538	5.01335	0.289	0.317051
1	ww	3300	6850	12024	17039	0.283488	0.293	10849865	789.713	0.806	0.742	0.598	0.194	8.492	1.407	1.135	0.841	0.273	0.414516	0.294609	0.492884	8.25368	0.258	0.365019
1	ww	4078	8883	16191	21266	0.325517	0.364	12901527	750.612	0.808	0.72	0.582	0.192	6.739	1.612	1.303	0.939	0.309	0.3835	0.237903	0.408413	4.6524	0.28	0.295264
1	ww	3639	8006	14696	19900	0.306267	0.329	16767254	1031.13	0.817	0.731	0.598	0.183	8.127	1.498	1.224	0.895	0.274	0.391375	0.261265	0.437291	6.31563	0.269	0.32003
1	ww	3779	8405	15643	20738	0.299697	0.327	13810154	814.326	0.818	0.727	0.595	0.182	8.164	1.465	1.198	0.872	0.267	0.359341	0.245284	0.412088	5.72243	0.273	0.30043
1	ww	3739	8235	14606	19741	0.301639	0.339	12562988	785.089	0.811	0.719	0.583	0.189	7.359	1.488	1.206	0.867	0.282	0.387256	0.260253	0.446662	5.94029	0.281	0.320897
1	ww	3490	7488	14546	19721	0.289259	0.285	11510450	709.165	0.823	0.754	0.62	0.177	10.126	1.405	1.157	0.872	0.249	0.369573	0.263041	0.423822	7.44844	0.246	0.318834
1	ww	3629	7876	15304	20728	0.290888	0.289	12083817	706.697	0.825	0.752	0.62	0.175	10.104	1.411	1.164	0.875	0.247	0.369407	0.261805	0.42218	7.38241	0.248	0.317212
1	ww	3460	7318	13121	17946	0.294751	0.314	11118947	767.565	0.807	0.734	0.592	0.193	7.904	1.459	1.178	0.864	0.281	0.39309	0.269424	0.454966	6.59784	0.266	0.33308
4	ww	3549	7268	12383	17109	0.295337	0.324	32882919	2424.99	0.793	0.726	0.575	0.207	6.791	1.489	1.18	0.856	0.309	0.412686	0.277157	0.48211	6.32182	0.274	0.348525
4	ww	3181	6421	11466	16451	0.288745	0.282	30900672	2328.61	0.807	0.756	0.61	0.193	9.005	1.434	1.157	0.874	0.277	0.434557	0.303039	0.497205	8.90489	0.244	0.375659
4	ww	3759	7986	13609	17996	0.31155	0.37	34209440	2402.86	0.791	0.703	0.556	0.209	5.698	1.574	1.245	0.876	0.329	0.383704	0.243776	0.438018	4.44111	0.297	0.308141
4	ww	3460	7398	13360	18305	0.270475	0.287	10892749	733.766	0.811	0.735	0.596	0.189	8.9	1.335	1.083	0.796	0.252	0.360645	0.270146	0.453072	7.37271	0.265	0.333109
4	ww	4098	9023	16211	21475	0.3052	0.346	9615197	553.329	0.809	0.717	0.58	0.191	7.097	1.511	1.222	0.876	0.288	0.370452	0.24517	0.422891	5.2005	0.283	0.302929
4	ww	4367	9711	16899	21805	0.323047	0.396	10261364	588.448	0.8	0.694	0.555	0.2	5.597	1.615	1.291	0.895	0.323	0.363647	0.225168	0.40631	3.83047	0.306	0.28134
4	ww	3719	8375	15374	20469	0.302191	0.336	10000775	597.061	0.818	0.722	0.591	0.182	7.926	1.476	1.208	0.872	0.268	0.367424	0.248933	0.421358	5.7716	0.278	0.304179
4	ww	3759	8235	15015	20149	0.304841	0.333	9419566	574.714	0.813	0.727	0.591	0.187	7.734	1.501	1.221	0.887	0.28	0.381791	0.254358	0.43043	5.84466	0.273	0.31324
4	ww	3589	7597	12981	18056	0.314029	0.348	11441907	790.897	0.801	0.723	0.579	0.199	6.718	1.566	1.254	0.907	0.311	0.440968	0.281588	0.486182	6.35668	0.277	0.350798
4	ww	3440	6999	12622	17906	0.288588	0.284	10364041	716.441	0.808	0.754	0.609	0.192	9.02	1.429	1.154	0.87	0.274	0.421382	0.294879	0.484347	8.47239	0.246	0.36527
4	ww	3529	7328	13838	19242	0.286424	0.277	10823387	688.817	0.817	0.758	0.619	0.183	9.963	1.402	1.145	0.868	0.257	0.393752	0.28085	0.453631	8.27194	0.242	0.343919
4	ww	3500	7109	13280	18863	0.289466	0.272	9477473	616.902	0.814	0.765	0.623	0.186	10.043	1.423	1.159	0.887	0.264	0.420153	0.295259	0.473679	9.03851	0.235	0.363406
5	ww	3749	7866	14377	19322	0.307337	0.325	36321842	2332.36	0.806	0.736	0.593	0.194	7.574	1.526	1.23	0.905	0.296	0.391477	0.256538	0.432572	5.77394	0.264	0.317537
5	ww	3769	7866	14546	19452	0.30432	0.318	36968134	2357.21	0.806	0.739	0.596	0.194	7.799	1.509	1.216	0.899	0.292	0.381356	0.252721	0.424201	5.74565	0.261	0.312823
5	ww	3659	7777	13769	18983	0.30514	0.328	36245872	2365.3	0.807	0.731	0.59	0.193	7.541	1.511	1.22	0.892	0.291	0.414572	0.27437	0.464767	6.5482	0.269	0.340251
5	ww	4078	9053	15503	20548	0.310364	0.375	38748681	2352.68	0.802	0.698	0.559	0.198	6.021	1.55	1.242	0.867	0.308	0.379967	0.24514	0.438255	4.69738	0.302	0.306315
5	ww	4158	9322	16630	21545	0.310602	0.369	40768966	2344.8	0.807	0.703	0.567	0.193	6.425	1.541	1.243	0.874	0.297	0.351606	0.228167	0.402295	4.32445	0.297	0.282682
5	ww	4387	9990	16550	20768	0.336215	0.46	39377328	2403.84	0.789	0.658	0.519	0.211	4.212	1.705	1.345	0.885	0.36	0.345673	0.20274	0.39059	2.69961	0.342	0.257493
5	ww	3081	6132	11007	16042	0.274003	0.258	27755709	2141.48	0.808	0.765	0.618	0.192	10.06	1.358	1.097	0.839	0.261	0.425974	0.313678	0.507717	10.3754	0.235	0.388473
5	ww	3539	7318	13978	18863	0.306156	0.302	11403520	744.161	0.812	0.753	0.612	0.188	8.775	1.507	1.225	0.923	0.283	0.390032	0.258814	0.42257	6.42166	0.247	0.318781
5	ww	3480	7119	13868	19023	0.292579	0.274	9044019	581.871	0.817	0.766	0.626	0.183	10.188	1.434	1.172	0.897	0.262	0.388752	0.271096	0.433391	7.79267	0.234	0.331661
5	ww	3549	7478	11954	17079	0.307343	0.357	32559490	2406.47	0.792	0.71	0.562	0.208	6.006	1.551	1.229	0.872	0.322	0.466562	0.300814	0.535048	6.91147	0.29	0.378788
5	ww	3460	7288	11844	17149	0.291446	0.326	32757650	2392.99	0.798	0.72	0.575	0.202	6.976	1.461	1.166	0.84	0.295	0.451743	0.309201	0.537789	8.11668	0.28	0.387537
5	ww	3699	7687	12493	17717	0.314597	0.358	9259904	660.572	0.791	0.716	0.566	0.209	5.986	1.592	1.26	0.901	0.332	0.47019	0.295346	0.521854	6.53318	0.284	0.372664
6	ww	3370	7059	12981	18215	0.283701	0.282	34201927	2303.94	0.815	0.751	0.612	0.185	9.563	1.393	1.135	0.853	0.258	0.399783	0.286994	0.468679	8.43553	0.249	0.352577
6	ww	3250	6640	12283	17507	0.28493	0.271	33881172	2376.46	0.814	0.762	0.621	0.186	10.037	1.401	1.141	0.87	0.26	0.416748	0.297465	0.479021	9.22864	0.238	0.366416
6	ww	3151	6251	11675	16760	0.279863	0.255	9034440	663.858	0.812	0.772	0.627	0.188	10.627	1.378	1.119	0.864	0.259	0.418289	0.303548	0.484131	9.9732	0.228	0.37365
6	ww	3280	6530	11745	17268	0.281912	0.262	32404713	2316.61	0.81	0.768	0.622	0.19	10.113	1.393	1.129	0.866	0.265	0.446078	0.320228	0.515101	10.7429	0.232	0.394838
6	ww	3430	6710	12064	16959	0.288729	0.28	8309587	614.206	0.798	0.758	0.604	0.202	8.514	1.448	1.155	0.875	0.293	0.418843	0.289256	0.478678	7.81755	0.242	0.361815
6	ww	4237	8983	16032	20120	0.319601	0.382	38771668	2441.08	0.789	0.701	0.554	0.211	5.435	1.619	1.278	0.896	0.341	0.328341	0.202805	0.366452	3.14367	0.299	0.257382
6	ww	4427	9920	17248	21894	0.321166	0.404	10755683	615.772	0.798	0.686	0.547	0.202	5.342	1.61	1.285	0.881	0.326	0.342242	0.212573	0.38847	3.39347	0.314	0.265987
6	ww	4307	9701	17198	21984	0.321981	0.393	40845494	2310.66	0.804	0.695	0.559	0.196	5.841	1.6	1.287	0.894	0.313	0.34919	0.218244	0.390593	3.74373	0.305	0.270747
6	ww	4088	9123	16800	21545	0.286905	0.331	9911750	567.781	0.81	0.712	0.577	0.19	7.436	1.417	1.148	0.817	0.269	0.312611	0.220615	0.382633	4.6087	0.288	0.271811
6	ww	3510	7218	13589	18724	0.293366	0.286	10879855	715.121	0.813	0.756	0.615	0.187	9.329	1.442	1.172	0.886	0.27	0.39618	0.274744	0.447156	7.54557	0.244	0.337518
6	ww	3400	7039	13470	18554	0.287339	0.276	10275473	678.07	0.817	0.76	0.621	0.183	10.009	1.409	1.151	0.875	0.258	0.38525	0.273421	0.440286	7.87334	0.24	0.335489
6	ww	3270	6720	11994	17198	0.283606	0.281	8938835	641.789	0.81	0.752	0.609	0.19	9.249	1.399	1.133	0.852	0.266	0.423766	0.302906	0.497378	9.15251	0.248	0.373636
7	ww	4108	10469	15085	19601	0.286795	0.471	33840889	2184.27	0.79	0.589	0.466	0.21	3.731	1.451	1.147	0.676	0.304	0.333482	0.229829	0.493316	3.63257	0.411	0.291486
7	ww	4138	9302	16530	21685	0.322805	0.38	33786196	1925.47	0.809	0.706	0.571	0.191	6.38	1.594	1.29	0.91	0.304	0.38	0.238394	0.417582	4.57434	0.294	0.293782
7	ww	4905	13210	18006	22572	0.332386	0.625	29394683	1663.82	0.783	0.53	0.415	0.217	2.389	1.7	1.33	0.705	0.369	0.343085	0.201815	0.486646	2.2647	0.47	0.258448
7	ww	3859	9143	15214	19571	0.286943	0.386	27915798	1776.72	0.803	0.664	0.533	0.197	5.625	1.429	1.147	0.761	0.282	0.31822	0.222687	0.418161	4.04262	0.336	0.277304
7	ww	3639	7408	13091	17587	0.309935	0.335	9224873	661.376	0.793	0.73	0.579	0.207	6.629	1.562	1.239	0.904	0.323	0.399519	0.255774	0.441945	5.24976	0.27	0.32234
7	ww	3859	8215	15045	20149	0.317872	0.34	34384681	2110.78	0.808	0.733	0.592	0.192	7.352	1.573	1.272	0.932	0.301	0.398577	0.253386	0.427657	5.49346	0.267	0.313321
7	ww	3260	6620	12084	16869	0.281496	0.278	8938274	656.791	0.807	0.753	0.608	0.193	9.112	1.397	1.127	0.849	0.27	0.396178	0.283592	0.466641	7.97218	0.247	0.351606
7	ww	3111	6092	10917	15823	0.284645	0.267	8513773	669.743	0.803	0.765	0.615	0.197	9.429	1.415	1.137	0.87	0.278	0.438562	0.309938	0.504094	9.58468	0.235	0.385935
7	ww	3111	6361	11904	17188	0.272877	0.252	8803049	625.35	0.819	0.769	0.63	0.181	11.309	1.333	1.092	0.84	0.241	0.409091	0.306895	0.487013	10.7364	0.231	0.375364
7	ww	3669	7707	12732	17557	0.316418	0.368	8699143	626.378	0.791	0.709	0.561	0.209	5.778	1.598	1.264	0.896	0.334	0.438818	0.274604	0.489752	5.54591	0.291	0.347422
7	ww	3559	7358	12213	17308	0.312148	0.345	7701613	560.158	0.794	0.724	0.575	0.206	6.431	1.573	1.25	0.904	0.324	0.46375	0.294819	0.512998	6.77428	0.276	0.370572
7	ww	4148	9342	16790	21775	0.290163	0.342	9816403	556.896	0.81	0.705	0.571	0.19	7.105	1.432	1.159	0.818	0.273	0.328088	0.229112	0.401086	4.75813	0.295	0.282805
8	ww	3559	7418	13280	18375	0.29179	0.304	32750145	2210.46	0.806	0.74	0.596	0.194	8.159	1.449	1.168	0.864	0.281	0.402215	0.277581	0.465527	7.10651	0.26	0.343885
8	ww	3789	8166	15872	20638	0.291595	0.303	8652592	513.537	0.816	0.74	0.604	0.184	8.871	1.428	1.166	0.863	0.262	0.329804	0.230955	0.38216	5.48708	0.26	0.282865
8	ww	3569	7328	13499	17946	0.305019	0.319	9804881	681.984	0.801	0.739	0.592	0.199	7.469	1.524	1.221	0.901	0.303	0.377667	0.247813	0.419164	5.39005	0.261	0.309313
8	ww	4108	8794	15434	20419	0.310661	0.357	10383531	636.597	0.799	0.713	0.569	0.201	6.335	1.555	1.242	0.885	0.313	0.380634	0.244781	0.430095	4.78089	0.287	0.305622
8	ww	3290	6600	11505	17109	0.298507	0.286	9507340	687.99	0.808	0.76	0.614	0.192	9.031	1.477	1.193	0.907	0.284	0.483817	0.327567	0.533425	10.325	0.24	0.405529
8	ww	4337	9023	15184	20050	0.327773	0.391	38531470	2452.2	0.784	0.702	0.55	0.216	5.099	1.672	1.31	0.92	0.362	0.406745	0.243269	0.442114	4.04086	0.298	0.30968
8	ww	3719	7827	13410	18684	0.31511	0.346	7987077	533.717	0.801	0.725	0.581	0.199	6.75	1.576	1.262	0.916	0.314	0.44288	0.281015	0.483493	6.31857	0.275	0.352422
8	ww	4068	8754	16281	21795	0.2998	0.317	11021269	621.722	0.813	0.736	0.598	0.187	8.219	1.476	1.2	0.883	0.275	0.373436	0.253005	0.422917	6.02332	0.264	0.311051
8	ww	4138	9023	16371	21575	0.301623	0.338	10308882	591.207	0.808	0.72	0.582	0.192	7.245	1.494	1.208	0.869	0.287	0.359729	0.240782	0.413957	5.11757	0.28	0.298446
8	ww	3490	7478	13978	19352	0.284386	0.286	9747104	614.494	0.82	0.749	0.614	0.18	9.735	1.39	1.139	0.853	0.251	0.386271	0.277893	0.452838	8.05681	0.251	0.338797
8	ww	3669	7817	15334	20159	0.298156	0.3	9858974	597.876	0.818	0.748	0.612	0.182	9.178	1.457	1.192	0.892	0.265	0.34881	0.239403	0.391042	5.89365	0.252	0.292602
8	ww	3599	7488	14786	20269	0.302195	0.282	10222285	613.214	0.822	0.767	0.631	0.178	10.342	1.472	1.211	0.928	0.261	0.398189	0.270509	0.429083	7.77271	0.233	0.328914
10	ww	4148	9990	16710	21436	0.313682	0.424	39622100	2291.89	0.806	0.662	0.534	0.194	5.244	1.557	1.256	0.831	0.301	0.342462	0.21995	0.412108	3.676	0.338	0.273369
10	ww	4138	9930	16810	21575	0.313095	0.416	36777965	2109.19	0.808	0.668	0.54	0.192	5.466	1.55	1.253	0.837	0.297	0.342072	0.220692	0.408689	3.77786	0.332	0.273269
10	ww	4207	9322	15683	20199	0.3275	0.419	39013688	2439.57	0.792	0.68	0.538	0.208	4.886	1.654	1.31	0.891	0.345	0.369244	0.223243	0.414415	3.45779	0.32	0.282391
10	ww	3250	6820	12373	17448	0.276404	0.278	9070787	638.878	0.814	0.749	0.609	0.186	9.57	1.359	1.106	0.828	0.253	0.395402	0.290951	0.477539	8.74716	0.251	0.357445
10	ww	3849	8983	15603	19970	0.295164	0.376	36923990	2290.43	0.807	0.682	0.55	0.193	6.13	1.462	1.18	0.804	0.282	0.320428	0.219171	0.398542	4.0619	0.318	0.270889
10	ww	3779	8744	15354	19880	0.296725	0.366	35511146	2205.52	0.81	0.692	0.56	0.19	6.513	1.467	1.188	0.822	0.279	0.333916	0.227618	0.406223	4.45577	0.308	0.281101
10	ww	3659	8136	12951	17737	0.307376	0.391	7923498	562.828	0.794	0.682	0.541	0.206	5.327	1.549	1.229	0.838	0.32	0.41805	0.269884	0.498867	5.30291	0.318	0.339963
10	ww	3918	8534	15603	20289	0.296139	0.334	38232280	2335.37	0.807	0.718	0.579	0.193	7.253	1.467	1.184	0.85	0.283	0.338738	0.230905	0.398515	4.80548	0.282	0.286238
10	ww	4237	9462	16670	21456	0.308953	0.375	40499908	2352.05	0.803	0.697	0.559	0.197	6.052	1.542	1.237	0.862	0.304	0.344059	0.223125	0.399141	4.02024	0.303	0.277949
10	ww	3430	7179	13549	18524	0.286862	0.285	11176413	740.454	0.815	0.752	0.612	0.185	9.443	1.41	1.149	0.864	0.261	0.379234	0.26896	0.438928	7.38728	0.248	0.329601
10	ww	3480	7248	13240	18405	0.285191	0.288	23177376	1552.92	0.811	0.748	0.606	0.189	9.015	1.409	1.142	0.854	0.266	0.395429	0.280645	0.463031	7.77368	0.252	0.346064
10	ww	3320	6720	11605	16311	0.296118	0.31	8820084	678.938	0.796	0.738	0.588	0.204	7.421	1.487	1.185	0.875	0.303	0.428321	0.288043	0.489509	7.11599	0.262	0.362251
11	ww	3450	8335	12871	17956	0.267255	0.36	34494538	2377.95	0.808	0.663	0.536	0.192	6.256	1.324	1.069	0.709	0.254	0.374955	0.283199	0.528851	7.02218	0.337	0.350545
11	ww	4257	11077	16620	21745	0.307066	0.479	40920625	2339.93	0.804	0.61	0.491	0.196	4.208	1.527	1.228	0.749	0.299	0.359864	0.235667	0.480459	3.89146	0.39	0.293058
11	ww	4257	10808	17338	22353	0.310762	0.45	41549306	2296.05	0.81	0.638	0.516	0.19	4.883	1.534	1.242	0.792	0.292	0.344337	0.22447	0.434769	3.75595	0.362	0.277133
11	ww	3908	8455	13539	17637	0.320051	0.424	32991647	2403.06	0.778	0.669	0.521	0.222	4.311	1.645	1.281	0.857	0.365	0.381728	0.232054	0.445424	3.4625	0.331	0.298492
11	ww	3549	7787	12901	17497	0.29456	0.358	33305399	2387.83	0.797	0.696	0.555	0.203	6.099	1.476	1.177	0.819	0.299	0.388618	0.263292	0.474504	5.50717	0.304	0.32951
11	ww	3859	8455	14347	19182	0.305893	0.367	10082292	657.984	0.799	0.7	0.559	0.201	6.054	1.531	1.223	0.856	0.308	0.386573	0.252497	0.451604	4.98548	0.3	0.315539
11	ww	3520	7737	12712	17577	0.29584	0.355	9537271	678.471	0.8	0.7	0.56	0.2	6.305	1.478	1.182	0.827	0.296	0.409433	0.277018	0.495083	6.18219	0.3	0.346091
11	ww	4397	10469	17348	22223	0.314861	0.429	13311052	746.721	0.802	0.659	0.529	0.198	4.993	1.572	1.261	0.831	0.311	0.343452	0.218481	0.413299	3.5173	0.341	0.273477
11	ww	3529	7926	13569	18574	0.29084	0.34	9372714	622.979	0.81	0.708	0.573	0.19	7.199	1.434	1.162	0.822	0.272	0.38774	0.27039	0.471703	6.4278	0.292	0.332669
11	ww	3290	7089	12692	17886	0.269905	0.281	9986606	684.202	0.816	0.74	0.604	0.184	9.515	1.325	1.081	0.8	0.244	0.384754	0.29038	0.480942	8.8163	0.26	0.355851
11	ww	3410	7368	13769	18674	0.281524	0.292	35471008	2323.83	0.817	0.741	0.605	0.183	9.267	1.38	1.128	0.835	0.252	0.3619	0.262246	0.433413	7.08882	0.259	0.321344
11	ww	3171	6750	12243	17158	0.281381	0.288	32046016	2291.13	0.815	0.744	0.607	0.185	9.291	1.381	1.125	0.837	0.255	0.394875	0.285934	0.471774	8.29807	0.256	0.351398
12	ww	3510	7448	14307	19103	0.283113	0.286	9312905	597.249	0.816	0.747	0.61	0.184	9.468	1.389	1.134	0.847	0.255	0.348174	0.250665	0.411067	6.60854	0.253	0.307574
12	ww	3719	8385	15922	20339	0.284065	0.319	11990378	721.443	0.817	0.719	0.588	0.183	8.23	1.391	1.137	0.818	0.254	0.301972	0.21709	0.369158	4.81606	0.281	0.265764
12	ww	3490	7677	14177	18794	0.283272	0.31	32859187	2147.1	0.814	0.726	0.592	0.186	8.368	1.391	1.133	0.823	0.258	0.341679	0.245635	0.415163	5.94025	0.274	0.301686
12	ww	4138	8863	15115	20459	0.31174	0.361	39193764	2401.43	0.798	0.71	0.567	0.202	6.184	1.565	1.249	0.887	0.317	0.407059	0.260101	0.458916	5.24491	0.29	0.327431
12	ww	3480	7109	12851	18006	0.283195	0.283	33135632	2281.13	0.807	0.75	0.605	0.193	8.932	1.403	1.132	0.849	0.271	0.40186	0.286429	0.473333	8.02749	0.25	0.354881
12	ww	4227	9521	16072	20708	0.335442	0.431	40060970	2430.74	0.796	0.679	0.54	0.204	4.889	1.685	1.341	0.91	0.344	0.377293	0.223913	0.414608	3.46266	0.321	0.281294
12	ww	4138	9163	17149	22084	0.295529	0.331	13451112	749.533	0.813	0.72	0.585	0.187	7.666	1.455	1.182	0.851	0.273	0.325089	0.223429	0.382009	4.7387	0.28	0.274992
12	ww	4158	9023	16181	21406	0.315534	0.356	11927298	691.518	0.806	0.718	0.578	0.194	6.741	1.566	1.262	0.906	0.304	0.382511	0.24426	0.422197	4.92561	0.282	0.302934
12	ww	3789	7827	14377	18853	0.301243	0.323	9728884	645.837	0.799	0.732	0.585	0.201	7.201	1.508	1.205	0.882	0.303	0.357951	0.237368	0.405841	4.91865	0.268	0.297132
12	ww	3579	7697	14377	19671	0.286241	0.293	10681932	663.804	0.818	0.744	0.609	0.182	9.355	1.398	1.143	0.851	0.254	0.376551	0.26935	0.44248	7.42468	0.256	0.328983
12	ww	3629	7687	14028	19023	0.292099	0.308	11318948	735.283	0.809	0.736	0.596	0.191	8.196	1.446	1.17	0.862	0.276	0.378	0.261411	0.438515	6.40101	0.264	0.324477
12	ww	3400	6989	12692	17697	0.280841	0.282	10639260	744.16	0.808	0.749	0.605	0.192	9.031	1.389	1.122	0.841	0.267	0.393227	0.283101	0.467571	7.93088	0.251	0.350073
13	ww	3639	8654	14347	18933	0.286667	0.376	28935142	1891.93	0.808	0.672	0.543	0.192	6.075	1.418	1.145	0.77	0.273	0.343902	0.242526	0.446627	4.90312	0.328	0.299856
13	ww	3559	7238	13051	17368	0.295585	0.315	33622674	2434.84	0.795	0.734	0.583	0.205	7.187	1.486	1.182	0.867	0.305	0.370658	0.249433	0.427518	5.3671	0.266	0.312622
13	ww	3669	8973	15204	20319	0.289586	0.369	14009898	841.435	0.819	0.681	0.558	0.181	6.872	1.413	1.158	0.789	0.255	0.355119	0.251323	0.450088	5.62454	0.319	0.307207
13	ww	3390	6800	11785	16780	0.289593	0.295	9029475	674.345	0.798	0.745	0.595	0.202	7.968	1.451	1.158	0.863	0.293	0.43151	0.297388	0.500011	7.96836	0.255	0.37304
13	ww	4108	8764	13868	18076	0.32775	0.437	35174184	2518.2	0.773	0.667	0.515	0.227	4.011	1.695	1.31	0.873	0.385	0.395006	0.233042	0.45247	3.31462	0.333	0.30126
13	ww	4217	9163	14257	18644	0.342736	0.47	35980110	2493.94	0.774	0.657	0.509	0.226	3.702	1.771	1.371	0.901	0.401	0.41656	0.235212	0.46233	3.18327	0.343	0.304083
13	ww	4267	9970	15683	20050	0.32518	0.47	38437982	2435.4	0.787	0.639	0.503	0.213	3.955	1.653	1.301	0.831	0.352	0.360637	0.218171	0.43398	3.03238	0.361	0.27669
13	ww	3839	8006	13978	18614	0.308477	0.348	9444117	639.196	0.794	0.718	0.57	0.206	6.3	1.555	1.234	0.886	0.321	0.387489	0.249189	0.437347	4.89695	0.282	0.313773
13	ww	3809	8365	14327	19063	0.302167	0.361	11371288	745.463	0.8	0.701	0.561	0.2	6.229	1.51	1.208	0.847	0.302	0.374281	0.247868	0.44189	4.93188	0.299	0.310476
13	ww	3250	6770	12183	17358	0.280557	0.28	8858243	627.888	0.813	0.75	0.61	0.187	9.462	1.38	1.122	0.842	0.258	0.41104	0.297855	0.488171	9.02464	0.25	0.366813
13	ww	3569	7188	12074	16989	0.322614	0.348	8881178	661.787	0.79	0.73	0.577	0.21	6.236	1.633	1.29	0.942	0.343	0.471733	0.288875	0.500778	6.25545	0.27	0.366244
13	ww	3310	6889	12532	17557	0.292583	0.294	8461734	593.931	0.811	0.749	0.608	0.189	8.897	1.442	1.17	0.876	0.272	0.413474	0.286737	0.472002	7.95346	0.251	0.352706
14	ww	4197	9641	16122	20837	0.320176	0.419	40528983	2435.64	0.799	0.673	0.537	0.201	5.079	1.606	1.282	0.863	0.323	0.362621	0.225791	0.420186	3.68071	0.327	0.283353
14	ww	4148	9920	15783	20808	0.319663	0.443	39494002	2370.59	0.801	0.654	0.523	0.199	4.747	1.596	1.278	0.835	0.318	0.386665	0.242271	0.463072	4.09403	0.346	0.301621
14	ww	4257	9641	16580	21156	0.333492	0.425	40512286	2397.32	0.799	0.681	0.544	0.201	5.085	1.67	1.334	0.909	0.336	0.36105	0.216198	0.397195	3.35056	0.319	0.270785
14	ww	3649	7667	13430	17747	0.295609	0.337	31879410	2261.27	0.794	0.715	0.568	0.206	6.516	1.488	1.182	0.845	0.306	0.361832	0.243166	0.428203	4.87965	0.285	0.306214
14	ww	3749	8156	13450	17836	0.305266	0.382	31470464	2234.01	0.79	0.687	0.543	0.21	5.336	1.547	1.222	0.839	0.325	0.379559	0.245352	0.452395	4.40824	0.313	0.311351
14	ww	3659	8026	14536	19302	0.294627	0.329	30626912	1957.87	0.81	0.721	0.584	0.19	7.595	1.453	1.178	0.849	0.276	0.359659	0.247529	0.423627	5.58224	0.279	0.304673
14	ww	3510	7498	12901	17288	0.302301	0.35	9595188	696.414	0.797	0.711	0.566	0.203	6.349	1.518	1.21	0.86	0.308	0.385121	0.253703	0.447815	5.14896	0.289	0.318406
14	ww	3280	6670	12154	17079	0.273741	0.269	8553613	619.872	0.808	0.754	0.609	0.192	9.542	1.354	1.094	0.825	0.26	0.390378	0.288315	0.473186	8.57064	0.246	0.35691
14	ww	3191	6361	11037	16072	0.283423	0.279	9132657	709.002	0.801	0.754	0.604	0.199	8.756	1.412	1.132	0.853	0.28	0.443451	0.314059	0.519872	9.48082	0.246	0.390886
14	ww	3958	8774	16401	21216	0.293845	0.328	20778777	1204.01	0.813	0.721	0.586	0.187	7.791	1.446	1.176	0.848	0.27	0.328	0.226833	0.386792	4.91432	0.279	0.279001
14	ww	4317	9462	17308	22492	0.321463	0.364	11232967	618.045	0.808	0.717	0.579	0.192	6.696	1.592	1.287	0.922	0.306	0.366572	0.230259	0.397584	4.41924	0.283	0.285227
14	ww	3868	8275	15394	20189	0.302755	0.327	10440534	639.699	0.808	0.73	0.59	0.192	7.605	1.5	1.213	0.885	0.287	0.356067	0.237378	0.402335	5.11952	0.27	0.293793
15	ww	3529	7468	13719	18933	0.280588	0.287	36306372	2356.94	0.814	0.744	0.606	0.186	9.195	1.382	1.124	0.837	0.258	0.37893	0.274189	0.452724	7.60638	0.256	0.338484
15	ww	3420	7139	13161	18405	0.276008	0.274	34966434	2333.43	0.814	0.752	0.612	0.186	9.783	1.357	1.105	0.83	0.252	0.386694	0.284962	0.465896	8.53365	0.248	0.34995
15	ww	3390	7378	12173	16770	0.285181	0.34	9094980	679.744	0.798	0.702	0.56	0.202	6.509	1.428	1.139	0.8	0.289	0.392483	0.274848	0.490604	6.26888	0.298	0.343572
15	ww	4158	9192	15274	20399	0.31698	0.393	10335436	636.379	0.796	0.69	0.549	0.204	5.463	1.592	1.267	0.875	0.324	0.400606	0.251637	0.457836	4.61329	0.31	0.315559
15	ww	4028	8953	15992	21296	0.305915	0.349	10381727	601.212	0.811	0.715	0.58	0.189	7.127	1.507	1.222	0.874	0.285	0.37594	0.249463	0.430138	5.37953	0.285	0.307158
15	ww	3928	8943	14636	19850	0.302407	0.381	38201723	2399.3	0.802	0.685	0.549	0.198	5.848	1.507	1.209	0.828	0.298	0.395514	0.262451	0.477674	5.34808	0.315	0.327471
15	ww	3639	7827	13589	18465	0.294715	0.333	11293788	761.756	0.803	0.718	0.576	0.197	7.039	1.47	1.181	0.847	0.29	0.3885	0.264286	0.458678	5.96434	0.282	0.328882
15	ww	3370	7358	11934	16790	0.270049	0.321	10360129	771.992	0.799	0.703	0.562	0.201	6.969	1.352	1.08	0.759	0.271	0.391253	0.289388	0.515484	7.41443	0.297	0.361848
15	ww	3161	6540	11037	16142	0.262194	0.273	8969838	690.997	0.804	0.74	0.595	0.196	8.937	1.306	1.05	0.777	0.256	0.41265	0.315965	0.531081	10.1217	0.26	0.393267
15	ww	4427	10170	16909	21904	0.319534	0.42	12608954	721.46	0.798	0.671	0.536	0.202	5.038	1.601	1.277	0.858	0.324	0.365106	0.228049	0.425532	3.73185	0.329	0.285804
15	ww	3868	8574	15145	19850	0.309044	0.364	26348297	1648.62	0.805	0.706	0.568	0.195	6.441	1.537	1.238	0.873	0.3	0.364	0.236825	0.416953	4.60614	0.294	0.294394
15	ww	3849	8365	15693	21017	0.28512	0.3	10011271	583.136	0.817	0.737	0.602	0.183	8.961	1.394	1.139	0.839	0.255	0.353612	0.253667	0.421469	6.52822	0.263	0.310112
16	ww	4427	11914	17767	21745	0.302435	0.523	41694650	2407.59	0.796	0.568	0.452	0.204	3.384	1.518	1.209	0.686	0.309	0.278449	0.183432	0.405902	2.31203	0.432	0.229703
16	ww	4138	10937	16929	20847	0.294908	0.48	40365862	2415.82	0.802	0.593	0.475	0.198	4.001	1.471	1.179	0.699	0.292	0.275971	0.187607	0.394808	2.61012	0.407	0.234484
16	ww	3041	6122	9781	15563	0.259097	0.255	11926294	952.427	0.805	0.754	0.607	0.195	9.799	1.288	1.036	0.781	0.252	0.478902	0.371819	0.613191	15.5339	0.246	0.461747
16	ww	3649	8375	15294	20518	0.270382	0.303	31257464	1852.95	0.822	0.72	0.592	0.178	9.042	1.314	1.08	0.777	0.234	0.335464	0.2553	0.431743	6.86981	0.28	0.30968
16	ww	4008	9860	16241	21067	0.294422	0.404	29014192	1700.81	0.81	0.657	0.532	0.19	5.598	1.456	1.179	0.775	0.277	0.333329	0.228935	0.430103	4.22482	0.343	0.282901
16	ww	3679	8784	15503	20528	0.269815	0.327	25236593	1497.81	0.821	0.697	0.572	0.179	8.021	1.314	1.078	0.751	0.235	0.321604	0.244752	0.428234	6.00747	0.303	0.298237
16	ww	4178	9631	16152	21176	0.307043	0.394	14666803	862.855	0.803	0.679	0.545	0.197	5.627	1.531	1.229	0.835	0.302	0.363315	0.237305	0.435107	4.33418	0.321	0.295564
16	ww	4287	9850	16161	21266	0.302924	0.397	14951026	880.56	0.798	0.672	0.537	0.202	5.356	1.517	1.212	0.815	0.306	0.36432	0.240158	0.447019	4.32968	0.328	0.300666
16	ww	3998	8614	14427	18744	0.313065	0.392	12620639	855.869	0.787	0.687	0.54	0.213	5.082	1.593	1.253	0.861	0.34	0.366952	0.230353	0.426193	3.77463	0.313	0.292757
16	ww	3529	7986	14138	19382	0.275658	0.31	12610449	795.461	0.818	0.719	0.588	0.182	8.531	1.346	1.101	0.792	0.245	0.36516	0.271293	0.461061	7.29824	0.281	0.330789
16	ww	3639	8176	14477	19591	0.285673	0.325	28796439	1805.19	0.814	0.716	0.583	0.186	7.86	1.403	1.143	0.818	0.261	0.367342	0.261826	0.449073	6.40686	0.284	0.320587
16	ww	3390	7757	13081	18285	0.248989	0.292	12034186	807.935	0.815	0.707	0.576	0.185	8.666	1.222	0.996	0.704	0.227	0.347809	0.284623	0.494047	8.46206	0.293	0.349379
18	ww	3350	7119	12941	17338	0.275566	0.297	32460414	2320.59	0.807	0.731	0.589	0.193	8.299	1.364	1.101	0.804	0.264	0.346684	0.254167	0.431199	6.29134	0.269	0.314341
18	ww	3619	7737	11894	16092	0.288502	0.381	30198314	2421.09	0.775	0.67	0.519	0.225	4.701	1.488	1.153	0.772	0.335	0.389082	0.26148	0.503992	4.77667	0.33	0.336567
18	ww	3510	7527	11615	15823	0.285066	0.372	29728011	2414.36	0.778	0.674	0.524	0.222	4.94	1.466	1.141	0.769	0.325	0.390258	0.266206	0.507487	5.0902	0.326	0.341753
18	ww	3300	6989	11785	17188	0.262588	0.279	12592411	906.712	0.808	0.734	0.593	0.192	8.966	1.298	1.049	0.77	0.249	0.408011	0.314338	0.529885	10.1059	0.266	0.389041
18	ww	3898	8844	14397	19601	0.302408	0.381	38129007	2428.14	0.801	0.685	0.549	0.199	5.802	1.51	1.21	0.829	0.3	0.400352	0.265134	0.482934	5.41901	0.315	0.331402
18	ww	3918	8863	15184	20269	0.292632	0.354	14711583	899.736	0.807	0.698	0.563	0.193	6.639	1.45	1.17	0.816	0.28	0.36455	0.251414	0.446752	5.36104	0.302	0.31099
18	ww	3988	8495	13499	17089	0.323383	0.445	12549100	957.873	0.767	0.656	0.503	0.233	3.716	1.686	1.292	0.848	0.393	0.354448	0.21023	0.417981	2.66867	0.344	0.274025
18	ww	4217	8794	13749	17458	0.329072	0.455	11285679	852.328	0.758	0.654	0.496	0.242	3.425	1.735	1.316	0.861	0.419	0.368208	0.212224	0.427652	2.55912	0.346	0.280115
18	ww	3809	7677	12084	15454	0.314608	0.418	10570023	907.688	0.754	0.668	0.503	0.246	3.683	1.669	1.257	0.84	0.411	0.363861	0.218012	0.433168	2.81452	0.332	0.289395
18	ww	3480	7597	12662	17258	0.309562	0.37	11069965	803.452	0.798	0.701	0.56	0.202	5.983	1.553	1.24	0.869	0.313	0.413311	0.266137	0.475617	5.4266	0.299	0.333575
18	ww	3649	8116	14158	18724	0.307946	0.365	11159584	740.271	0.805	0.704	0.567	0.195	6.411	1.53	1.232	0.867	0.298	0.373632	0.244204	0.430948	4.8551	0.296	0.302886
18	ww	3270	7169	11854	16271	0.306769	0.368	8989977	691.483	0.799	0.7	0.559	0.201	6.039	1.537	1.228	0.86	0.309	0.417067	0.271351	0.484961	5.68633	0.3	0.339743
19	ww	4168	10349	15214	19741	0.296671	0.471	36235670	2326.83	0.789	0.603	0.476	0.211	3.774	1.505	1.187	0.716	0.318	0.345242	0.229397	0.482181	3.51427	0.397	0.290695
19	ww	4357	9093	13430	19850	0.347578	0.425	32719262	2111.87	0.781	0.694	0.542	0.219	4.537	1.78	1.389	0.965	0.391	0.575	0.323034	0.595855	6.68917	0.306	0.414381
19	ww	4138	9751	15264	20339	0.30523	0.423	37536629	2316.93	0.797	0.654	0.521	0.203	4.813	1.534	1.222	0.799	0.312	0.382656	0.24945	0.478919	4.42356	0.346	0.313252
19	ww	3420	7627	10867	14427	0.255749	0.391	23344689	2120.89	0.763	0.618	0.471	0.237	3.876	1.342	1.024	0.633	0.318	0.33061	0.246356	0.522291	4.23772	0.382	0.323431
19	ww	3141	7019	10508	14267	0.243865	0.34	26609436	2391.64	0.78	0.651	0.508	0.22	5.285	1.253	0.977	0.636	0.276	0.329284	0.262796	0.517742	5.67386	0.349	0.337857
19	ww	3539	7966	11954	16341	0.272552	0.377	24270833	1895.86	0.783	0.654	0.513	0.217	4.916	1.392	1.091	0.713	0.301	0.373731	0.268485	0.524167	5.41536	0.346	0.342681
19	ww	3500	7587	13430	18544	0.280672	0.305	12239926	813.608	0.811	0.728	0.591	0.189	8.335	1.383	1.122	0.817	0.261	0.38125	0.275669	0.466646	7.29253	0.272	0.339936
19	ww	3410	7428	13300	18644	0.288149	0.304	11557010	758.633	0.817	0.736	0.602	0.183	8.854	1.408	1.151	0.847	0.258	0.404182	0.287061	0.477192	8.08148	0.264	0.350794
19	ww	3290	7109	12313	17458	0.290297	0.313	10965638	773.972	0.812	0.73	0.593	0.188	8.168	1.429	1.159	0.847	0.269	0.420811	0.294479	0.496825	8.06493	0.27	0.363142
19	ww	4646	11914	18574	23340	0.318297	0.495	19018620	1017.37	0.801	0.611	0.49	0.199	3.98	1.589	1.273	0.778	0.316	0.324486	0.204208	0.417077	2.84766	0.389	0.254948
19	ww	4088	9940	15962	19731	0.304734	0.456	15304505	978.361	0.793	0.626	0.496	0.207	4.162	1.538	1.219	0.763	0.319	0.29384	0.191053	0.385111	2.6067	0.374	0.240938
19	ww	3729	9123	15563	20598	0.257226	0.329	15918605	943.66	0.819	0.68	0.557	0.181	7.668	1.255	1.028	0.699	0.227	0.306381	0.244128	0.438314	5.98375	0.32	0.298476
20	ww	3181	6560	11296	16341	0.259967	0.267	16457948	1250.6	0.805	0.743	0.599	0.195	9.29	1.289	1.038	0.772	0.251	0.397903	0.308691	0.515418	9.88116	0.257	0.383359
20	ww	4676	12542	16989	21057	0.32435	0.623	29703560	1813.29	0.778	0.52	0.404	0.222	2.273	1.668	1.298	0.675	0.37	0.321883	0.192976	0.476864	2.07195	0.48	0.248336
20	ww	5787	15605	17556	21132	0.357524	0.915	21902640	1427.35	0.726	0.36	0.262	0.274	0.758	1.97	1.43	0.515	0.539	0.333117	0.169095	0.646829	1.38827	0.64	0.23304
20	ww	4277	10429	15075	18923	0.299967	0.504	18342756	1252.41	0.774	0.58	0.449	0.226	3.05	1.55	1.2	0.696	0.35	0.3156	0.203613	0.453448	2.53044	0.42	0.262734
20	ww	3829	9073	14407	18425	0.279033	0.401	16946836	1161.06	0.792	0.641	0.508	0.208	4.819	1.411	1.117	0.716	0.293	0.307173	0.217699	0.429012	3.62076	0.359	0.275281
20	ww	4417	10459	13988	17208	0.296911	0.561	18750433	1465.91	0.743	0.528	0.392	0.257	2.024	1.598	1.188	0.627	0.41	0.299517	0.187432	0.477698	1.85116	0.472	0.25174
20	ww	3819	8185	13539	17198	0.294179	0.384	13626277	1018.48	0.778	0.674	0.524	0.222	4.775	1.515	1.178	0.794	0.336	0.321571	0.212258	0.405001	3.25022	0.326	0.273488
20	ww	3809	7866	12871	16371	0.284867	0.368	12940080	1030.1	0.767	0.677	0.52	0.233	4.655	1.485	1.14	0.772	0.346	0.31787	0.214054	0.411749	3.25828	0.323	0.278618
20	ww	3859	8824	14736	19033	0.268945	0.352	17562149	1157.38	0.797	0.673	0.536	0.203	5.993	1.349	1.076	0.724	0.274	0.304636	0.225824	0.420768	4.35346	0.327	0.283182
20	ww	3340	7089	12323	16630	0.276506	0.312	12300475	925.544	0.799	0.718	0.574	0.201	7.314	1.384	1.106	0.794	0.278	0.358468	0.259009	0.451471	6.01985	0.282	0.324078
20	ww	3310	7936	12891	17418	0.271425	0.356	14224399	1008.25	0.81	0.672	0.544	0.19	6.516	1.341	1.086	0.73	0.255	0.348402	0.259808	0.477264	5.94917	0.328	0.320882
20	ww	3290	7049	12622	17228	0.262334	0.283	12405954	890.081	0.809	0.73	0.591	0.191	8.837	1.298	1.05	0.767	0.248	0.345889	0.266478	0.450963	7.25846	0.27	0.330463
21	ww	4168	9950	17587	22572	0.301588	0.379	23039197	1251.86	0.815	0.686	0.559	0.185	6.514	1.48	1.207	0.827	0.273	0.327099	0.221013	0.395524	4.26228	0.314	0.270865
21	ww	4138	9621	16859	21635	0.312731	0.392	42073213	2404.6	0.809	0.687	0.555	0.191	5.989	1.547	1.251	0.859	0.296	0.341904	0.221011	0.398026	3.95993	0.313	0.272961
21	ww	4846	12483	16451	20578	0.356375	0.692	23884976	1518.24	0.765	0.515	0.393	0.235	1.846	1.864	1.425	0.733	0.439	0.373823	0.200549	0.50999	1.92127	0.485	0.262332
21	ww	3589	7866	13958	18814	0.293678	0.33	25453537	1671.83	0.809	0.719	0.582	0.191	7.475	1.453	1.176	0.845	0.277	0.374626	0.25783	0.443345	5.95342	0.281	0.318949
21	ww	3290	6481	9801	14158	0.275021	0.323	26146853	2405.86	0.768	0.706	0.542	0.232	5.543	1.434	1.101	0.777	0.333	0.440554	0.307221	0.566994	7.25821	0.294	0.400902
21	ww	3320	6600	10150	14656	0.279944	0.324	27791626	2451.62	0.773	0.711	0.55	0.227	5.8	1.446	1.118	0.795	0.328	0.44508	0.307801	0.559849	7.37728	0.289	0.397495
21	ww	3849	7866	12433	16750	0.31554	0.393	30683403	2378.37	0.77	0.689	0.53	0.23	4.529	1.637	1.261	0.868	0.376	0.423328	0.2586	0.487705	4.31161	0.311	0.334625
21	ww	3918	8116	12134	16401	0.306277	0.412	23394805	1874.13	0.761	0.664	0.505	0.239	3.906	1.61	1.225	0.813	0.385	0.419357	0.26047	0.515814	4.16116	0.336	0.341825
21	ww	4148	8794	12443	15832	0.321901	0.512	26599563	2276.58	0.738	0.602	0.445	0.262	2.447	1.744	1.287	0.775	0.457	0.373065	0.213914	0.481375	2.27124	0.398	0.290055
21	ww	3340	7079	12512	17348	0.269745	0.288	33540898	2394.41	0.807	0.733	0.592	0.193	8.634	1.334	1.077	0.79	0.257	0.372135	0.278962	0.471057	7.68911	0.267	0.345231
21	ww	3470	7488	12652	17368	0.310439	0.359	32096710	2309.45	0.8	0.711	0.569	0.2	6.353	1.55	1.24	0.882	0.31	0.421111	0.271684	0.47745	5.80468	0.289	0.339329
21	ww	3380	7677	12134	16810	0.280508	0.359	17326165	1290.11	0.799	0.68	0.543	0.201	6.01	1.405	1.123	0.763	0.283	0.390412	0.277874	0.511681	6.29753	0.32	0.348176
22	ww	4995	13190	16720	20808	0.339608	0.704	31585826	1997.46	0.76	0.482	0.366	0.24	1.647	1.787	1.358	0.654	0.429	0.352	0.196978	0.538226	1.91968	0.518	0.258521
22	ww	4477	10748	15324	19531	0.330679	0.551	36477573	2423.11	0.771	0.583	0.45	0.229	2.745	1.716	1.322	0.771	0.393	0.368655	0.214834	0.478151	2.51515	0.417	0.279461
22	ww	4387	10538	15563	19801	0.332036	0.53	37739858	2448.41	0.778	0.601	0.468	0.222	3.099	1.708	1.329	0.799	0.378	0.365288	0.213869	0.457182	2.61009	0.399	0.274945
22	ww	3210	7248	12213	17129	0.261972	0.304	16271850	1169.04	0.813	0.71	0.577	0.187	8.235	1.289	1.047	0.743	0.241	0.370041	0.287076	0.498037	8.17059	0.29	0.353186
22	ww	3809	8046	12652	17398	0.294263	0.367	13857300	1019.74	0.781	0.688	0.538	0.219	5.229	1.506	1.176	0.81	0.33	0.410522	0.272591	0.506818	5.37357	0.312	0.349253
22	ww	3420	7099	11575	16331	0.278996	0.318	31542693	2443.09	0.791	0.715	0.565	0.209	6.707	1.412	1.117	0.798	0.296	0.410611	0.290801	0.51455	7.10903	0.285	0.368368
22	ww	5344	14766	17906	21266	0.329103	0.779	27593743	1733.06	0.749	0.408	0.306	0.251	1.169	1.758	1.316	0.537	0.442	0.27765	0.157935	0.51704	1.25149	0.592	0.211029
22	ww	4477	11496	15972	19412	0.325021	0.611	12490901	836.351	0.769	0.53	0.408	0.231	2.225	1.691	1.301	0.69	0.39	0.299	0.176818	0.433333	1.70147	0.47	0.230331
22	ww	4337	11505	16750	20349	0.321111	0.575	11870984	741.38	0.787	0.552	0.435	0.213	2.789	1.633	1.285	0.71	0.348	0.288783	0.176842	0.406737	1.91212	0.448	0.224769
22	ww	3609	7438	12074	16570	0.307185	0.363	11089799	855.628	0.782	0.705	0.551	0.218	5.449	1.572	1.23	0.866	0.342	0.426986	0.27162	0.493056	5.29972	0.295	0.346887
22	ww	3539	7398	12512	17328	0.294789	0.33	31810413	2306.94	0.796	0.72	0.573	0.204	6.77	1.481	1.179	0.849	0.302	0.411321	0.277732	0.484478	6.36231	0.28	0.349264
22	ww	3410	7009	12164	16879	0.27694	0.296	9319933	691.954	0.798	0.733	0.585	0.202	7.801	1.389	1.108	0.812	0.281	0.388015	0.279348	0.477851	7.13918	0.267	0.350063
23	ww	3589	7727	14935	19113	0.291685	0.311	12760337	821.975	0.812	0.733	0.596	0.188	8.285	1.436	1.167	0.856	0.27	0.31333	0.218196	0.366039	4.78363	0.267	0.269132
23	ww	3280	6511	11107	15553	0.28109	0.296	29824302	2430.07	0.789	0.737	0.581	0.211	7.351	1.425	1.124	0.828	0.3	0.407422	0.28591	0.492056	7.12106	0.263	0.362259
23	ww	3290	6511	10070	14148	0.27895	0.331	8183629	753.696	0.767	0.703	0.54	0.233	5.385	1.453	1.115	0.784	0.338	0.419044	0.288399	0.534495	6.18307	0.297	0.375576
23	ww	3998	9103	15364	20050	0.314437	0.4	10596235	660.119	0.801	0.682	0.546	0.199	5.481	1.571	1.258	0.858	0.313	0.367296	0.233797	0.428083	4.10257	0.318	0.291926
23	ww	4048	9043	15533	20159	0.309641	0.384	38788842	2407.6	0.799	0.69	0.551	0.201	5.721	1.548	1.237	0.854	0.311	0.35551	0.229657	0.416288	4.08006	0.31	0.287133
23	ww	4018	9182	15563	20030	0.314721	0.406	11404352	712.238	0.799	0.677	0.542	0.201	5.317	1.575	1.259	0.853	0.316	0.350693	0.222663	0.41113	3.71215	0.323	0.278978
23	ww	3350	6570	10688	14806	0.300631	0.338	7160457	625.04	0.774	0.719	0.556	0.226	5.634	1.553	1.201	0.864	0.351	0.431822	0.278057	0.499794	5.62936	0.281	0.359462
23	ww	3490	7527	11864	15902	0.305919	0.398	10557110	850.557	0.781	0.675	0.527	0.219	4.702	1.569	1.225	0.826	0.344	0.398	0.253665	0.48184	4.37242	0.325	0.32533
23	ww	3300	6660	10828	15284	0.288008	0.323	6763761	564.399	0.784	0.72	0.564	0.216	6.349	1.468	1.151	0.828	0.317	0.429129	0.292322	0.518271	6.83062	0.28	0.371829
23	ww	3988	8126	13011	17099	0.323181	0.408	11129099	848.837	0.767	0.684	0.525	0.233	4.233	1.684	1.291	0.884	0.393	0.402835	0.239213	0.455696	3.54391	0.316	0.311799
23	ww	4038	8614	13460	17547	0.315879	0.428	13013159	963.296	0.77	0.661	0.509	0.23	3.978	1.642	1.264	0.836	0.378	0.382549	0.232977	0.457594	3.35599	0.339	0.302539
23	ww	3898	8375	14945	19940	0.275907	0.308	12063851	752.017	0.805	0.721	0.58	0.195	7.739	1.374	1.105	0.797	0.269	0.343326	0.249873	0.430773	5.85663	0.279	0.31137
25	ww	3849	8634	13749	18295	0.318506	0.422	9966580	689.92	0.79	0.669	0.528	0.21	4.694	1.614	1.275	0.853	0.34	0.401601	0.248824	0.47081	4.17617	0.331	0.314689
25	ww	4188	9551	15184	20289	0.315986	0.421	11682041	725.548	0.794	0.667	0.529	0.206	4.835	1.592	1.263	0.843	0.329	0.400772	0.251741	0.475411	4.38175	0.333	0.317061
25	ww	4188	9761	16072	21057	0.318583	0.421	11550114	684.695	0.801	0.67	0.536	0.199	5.137	1.589	1.273	0.853	0.316	0.377624	0.237649	0.442701	4.08068	0.33	0.295512
25	ww	3290	6610	9880	14207	0.276213	0.336	8885070	813.875	0.768	0.696	0.535	0.232	5.281	1.438	1.105	0.769	0.333	0.437684	0.30437	0.56916	6.97646	0.304	0.396354
25	ww	3420	7069	12832	17807	0.283876	0.288	8602512	597.936	0.808	0.746	0.603	0.192	8.798	1.407	1.137	0.848	0.27	0.392315	0.278831	0.462636	7.5745	0.254	0.345798
25	ww	3290	6740	10499	15753	0.274547	0.304	8896296	713.817	0.791	0.723	0.572	0.209	7.131	1.388	1.098	0.794	0.29	0.463134	0.33367	0.583292	9.98169	0.277	0.421568
25	ww	3390	7059	12124	17188	0.287693	0.306	9472164	686.488	0.803	0.734	0.589	0.197	7.828	1.435	1.152	0.846	0.283	0.422188	0.294208	0.49904	7.798	0.266	0.36701
25	ww	3699	7837	12303	16829	0.318096	0.401	8661769	659.693	0.78	0.685	0.534	0.22	4.731	1.63	1.272	0.871	0.358	0.43919	0.269442	0.504237	4.81187	0.315	0.344707
25	ww	3460	7278	13240	18504	0.300447	0.305	11342977	753.987	0.813	0.746	0.607	0.187	8.657	1.477	1.201	0.896	0.276	0.420276	0.284547	0.469058	7.64797	0.254	0.349907
25	ww	4267	9641	14945	18784	0.320784	0.475	12120531	834.92	0.773	0.63	0.487	0.227	3.484	1.661	1.284	0.809	0.377	0.338919	0.204045	0.418936	2.51189	0.37	0.264449
25	ww	4287	10020	17438	22492	0.308021	0.388	12772478	701.592	0.809	0.685	0.555	0.191	6.072	1.521	1.231	0.844	0.29	0.342425	0.225132	0.405717	4.14536	0.315	0.277616
25	ww	3809	8435	15244	20349	0.273521	0.306	12487213	754.971	0.813	0.72	0.585	0.187	8.304	1.347	1.095	0.789	0.252	0.337693	0.2507	0.428001	6.21351	0.28	0.308646
26	ww	3390	6700	9920	13878	0.280419	0.354	26524880	2529.07	0.756	0.684	0.517	0.244	4.526	1.482	1.12	0.767	0.362	0.422335	0.284977	0.550633	5.54594	0.316	0.377384
26	ww	3320	6491	9791	13898	0.28605	0.343	8583001	811.401	0.761	0.7	0.533	0.239	4.951	1.503	1.144	0.801	0.359	0.443613	0.295152	0.553824	6.14553	0.3	0.388259
26	ww	3220	6471	10658	15553	0.275985	0.291	8516357	690.534	0.793	0.736	0.584	0.207	7.679	1.393	1.105	0.814	0.288	0.437602	0.314144	0.537595	8.92765	0.264	0.396903
26	ww	4207	9282	16481	21765	0.314833	0.364	14252805	811.756	0.807	0.711	0.574	0.193	6.583	1.559	1.258	0.894	0.301	0.379114	0.243178	0.424065	4.84711	0.289	0.300945
26	ww	4008	9003	14895	19651	0.313173	0.4	12499724	799.062	0.796	0.681	0.542	0.204	5.285	1.574	1.253	0.853	0.321	0.381191	0.24218	0.446883	4.26994	0.319	0.304034
26	ww	4178	9462	14616	19033	0.345089	0.491	8911197	599.879	0.78	0.644	0.503	0.22	3.64	1.769	1.381	0.89	0.388	0.409626	0.231558	0.460254	3.10392	0.356	0.297341
26	ww	3470	7557	12054	16800	0.297617	0.365	10411476	781.056	0.793	0.693	0.55	0.207	5.792	1.5	1.19	0.825	0.31	0.423257	0.282172	0.513039	6.10218	0.307	0.356039
26	ww	3360	6879	11117	15952	0.280896	0.314	7040336	559.112	0.789	0.721	0.569	0.211	6.798	1.421	1.122	0.808	0.299	0.432172	0.304132	0.534866	7.81716	0.279	0.383974
26	ww	3520	7348	11914	16680	0.304248	0.354	7881356	598.887	0.789	0.709	0.559	0.211	5.902	1.544	1.218	0.864	0.326	0.440371	0.285214	0.509689	6.13525	0.291	0.362158

## Sheet: R sinica
Day	Group	Fo	Fj	Fi	Fm	Voj	Mo	Area	Sm	ΦPo	φo	ΦEo	ΦDo	PIabs	ABS/RC	TRo/RC	ETo/RC	DIo/RC	REo/RC	ΦRo	δRo	PItot	Vj	ΔVip
1	dt	5284	11705	19182	26281	0.291852	0.357	15105401	719.408	0.799	0.694	0.555	0.201	6.17	1.462	1.168	0.811	0.294	0.394333	0.269722	0.486231	5.83929	0.306	0.338096
1	dt	5374	11476	17348	23689	0.292644	0.39	11798920	644.222	0.773	0.667	0.516	0.227	4.507	1.513	1.17	0.78	0.343	0.405225	0.267829	0.51952	4.87319	0.333	0.346219
1	dt	5105	11246	18544	24506	0.313556	0.397	13173957	679.035	0.792	0.683	0.541	0.208	5.184	1.583	1.253	0.857	0.33	0.384476	0.242878	0.448631	4.21804	0.317	0.307304
1	dt	5194	13190	17318	23071	0.310768	0.556	11025693	616.753	0.775	0.553	0.428	0.225	2.653	1.603	1.242	0.687	0.361	0.400519	0.249856	0.582997	3.70907	0.447	0.32181
1	dt	5095	10927	15454	21824	0.32127	0.448	15557986	930.001	0.767	0.651	0.499	0.233	3.659	1.677	1.285	0.837	0.391	0.489077	0.291638	0.584322	5.14348	0.349	0.380776
1	dt	5145	11326	15813	22153	0.322632	0.469	12253680	720.466	0.768	0.637	0.489	0.232	3.445	1.681	1.29	0.821	0.39	0.48192	0.286687	0.586992	4.89623	0.363	0.372766
1	dt	5504	12323	19432	26291	0.333037	0.437	12843278	617.851	0.791	0.672	0.531	0.209	4.587	1.686	1.333	0.896	0.353	0.439665	0.260774	0.490697	4.41943	0.328	0.329966
1	dt	5224	10479	16142	22243	0.333579	0.412	11246123	660.798	0.765	0.691	0.529	0.235	4.177	1.746	1.336	0.923	0.41	0.477333	0.273387	0.517154	4.4738	0.309	0.358482
2	dt	4327	8963	14895	20688	0.305269	0.346	10018358	612.332	0.791	0.717	0.567	0.209	6.19	1.545	1.222	0.876	0.323	0.432806	0.280133	0.49407	6.0449	0.283	0.354074
2	dt	4726	9462	13689	20040	0.307185	0.38	16059601	1048.69	0.764	0.691	0.528	0.236	4.497	1.609	1.23	0.849	0.38	0.510356	0.317188	0.601126	6.77724	0.309	0.414719
2	dt	4666	8853	13260	18963	0.314145	0.368	12240192	856.137	0.754	0.707	0.533	0.246	4.437	1.668	1.257	0.889	0.41	0.501133	0.30044	0.563704	5.73271	0.293	0.398895
3	dt	5194	10469	16171	22074	0.3104	0.388	10085327	597.472	0.765	0.688	0.526	0.235	4.407	1.622	1.241	0.853	0.382	0.435256	0.268346	0.510265	4.59175	0.312	0.349704
3	dt	4756	10150	16690	22991	0.317777	0.376	12062058	661.478	0.793	0.704	0.559	0.207	5.692	1.603	1.272	0.896	0.332	0.439514	0.274182	0.490528	5.48036	0.296	0.345544
3	dt	4536	9631	14796	20907	0.322922	0.402	9204592	562.25	0.783	0.689	0.539	0.217	4.84	1.65	1.292	0.89	0.358	0.482141	0.292207	0.541732	5.72151	0.311	0.373282
3	dt	5175	10927	17009	22662	0.329097	0.433	9896585	565.94	0.772	0.671	0.518	0.228	4.039	1.707	1.317	0.884	0.39	0.425103	0.249035	0.480886	3.74157	0.329	0.323269
4	dt	5314	11077	16839	22562	0.30303	0.405	12084691	700.643	0.764	0.666	0.509	0.236	4.083	1.584	1.211	0.806	0.373	0.402575	0.254151	0.499473	4.07439	0.334	0.331807
4	dt	5214	10778	16391	22453	0.304409	0.393	12670954	735.017	0.768	0.677	0.52	0.232	4.371	1.587	1.219	0.825	0.369	0.428285	0.269871	0.519133	4.71883	0.323	0.351645
4	dt	4826	10409	16869	23489	0.296676	0.355	11892465	637.221	0.795	0.701	0.557	0.205	6.071	1.492	1.186	0.831	0.307	0.421488	0.282499	0.507206	6.24855	0.299	0.354713
4	dt	5185	11665	18714	25105	0.325852	0.424	12789028	642.019	0.793	0.675	0.535	0.207	4.847	1.644	1.304	0.88	0.34	0.418782	0.254733	0.475888	4.40103	0.325	0.320833
4	dt	4656	10319	15095	20817	0.311776	0.437	9776379	604.937	0.776	0.65	0.504	0.224	4.007	1.606	1.247	0.81	0.359	0.441994	0.275214	0.545672	4.81262	0.35	0.354062
4	dt	5294	11645	15384	20728	0.329895	0.543	11476329	743.574	0.745	0.589	0.438	0.255	2.354	1.771	1.319	0.776	0.452	0.457124	0.258116	0.589077	3.37457	0.411	0.346249
4	dt	4586	9342	15354	21625	0.301837	0.337	10839527	636.16	0.788	0.721	0.568	0.212	6.26	1.533	1.208	0.871	0.325	0.444502	0.289956	0.510335	6.52425	0.279	0.368038
4	dt	4696	9681	15623	21904	0.311539	0.361	11214338	651.693	0.786	0.71	0.558	0.214	5.657	1.588	1.248	0.886	0.341	0.454362	0.286122	0.512824	5.95482	0.29	0.365005
5	dt	4935	10279	17298	24905	0.287741	0.308	12795784	640.75	0.802	0.732	0.587	0.198	7.724	1.434	1.15	0.842	0.284	0.437866	0.305346	0.52003	8.36869	0.268	0.380921
5	dt	4856	9422	14576	21485	0.294995	0.324	11428478	687.262	0.774	0.725	0.561	0.226	5.943	1.522	1.178	0.855	0.344	0.488945	0.321252	0.571866	7.93817	0.275	0.415479
5	dt	4277	9621	13898	20678	0.268542	0.35	10779161	657.226	0.793	0.674	0.535	0.207	5.855	1.355	1.075	0.725	0.28	0.443405	0.327236	0.611593	9.21939	0.326	0.413389
5	dt	4217	9821	14098	20588	0.270221	0.37	11739661	717.101	0.795	0.658	0.523	0.205	5.481	1.361	1.082	0.712	0.279	0.428421	0.314784	0.601715	8.2805	0.342	0.396433
5	dt	5035	11147	15803	22453	0.304929	0.428	10463943	600.755	0.776	0.649	0.504	0.224	4.069	1.573	1.22	0.792	0.353	0.465801	0.296122	0.588132	5.81038	0.351	0.381789
5	dt	4776	9531	13669	19910	0.331007	0.416	10014312	661.709	0.76	0.686	0.521	0.24	3.968	1.743	1.325	0.909	0.418	0.545834	0.313158	0.600478	5.96387	0.314	0.412383
5	dt	4865	9801	13928	19830	0.333499	0.44	9832349	657.023	0.755	0.67	0.506	0.245	3.536	1.768	1.334	0.894	0.434	0.525333	0.297134	0.587621	5.03864	0.33	0.394387
5	dt	4806	9980	14955	21535	0.312012	0.386	14820597	885.922	0.777	0.691	0.537	0.223	4.837	1.607	1.249	0.862	0.359	0.490932	0.305496	0.569527	6.39947	0.309	0.393329
5	dt	4526	9561	13789	20070	0.317209	0.411	12149330	781.609	0.774	0.676	0.524	0.226	4.379	1.637	1.268	0.857	0.369	0.512481	0.313061	0.597995	6.51389	0.324	0.404079
6	dt	5214	10568	16351	22702	0.309486	0.379	10544150	602.936	0.77	0.694	0.534	0.23	4.736	1.605	1.236	0.858	0.369	0.449598	0.280123	0.524007	5.21373	0.306	0.363163
6	dt	5663	10937	16181	21964	0.330718	0.428	10874897	667.131	0.742	0.676	0.502	0.258	3.375	1.783	1.323	0.895	0.46	0.468951	0.263012	0.523967	3.71485	0.324	0.354764
6	dt	4417	9511	15105	21505	0.280104	0.334	10785064	631.148	0.795	0.702	0.558	0.205	6.464	1.409	1.12	0.786	0.289	0.420302	0.298298	0.534735	7.42917	0.298	0.374532
6	dt	4955	10459	16620	23430	0.30042	0.358	11605261	628.16	0.789	0.702	0.554	0.211	5.761	1.525	1.203	0.844	0.323	0.443295	0.290685	0.525231	6.37333	0.298	0.368606
6	dt	4467	8774	12512	18823	0.319152	0.383	10504544	731.718	0.763	0.7	0.534	0.237	4.475	1.676	1.278	0.895	0.398	0.561733	0.335163	0.627635	7.54278	0.3	0.439607
6	dt	4596	9083	12203	17009	0.32229	0.466	7405306	596.577	0.73	0.639	0.466	0.27	2.701	1.766	1.289	0.823	0.477	0.499562	0.282878	0.607002	4.1718	0.361	0.387175
6	dt	4008	7837	13270	18804	0.288849	0.299	8479908	573.122	0.787	0.741	0.583	0.213	7.194	1.47	1.156	0.857	0.313	0.431761	0.293715	0.503805	7.30432	0.259	0.37402
6	dt	4487	8983	14985	21236	0.310132	0.333	10432964	622.901	0.789	0.732	0.577	0.211	6.465	1.574	1.241	0.908	0.332	0.463466	0.294451	0.510426	6.74035	0.268	0.373216
7	dt	4905	10179	18255	24516	0.300263	0.323	12929077	659.277	0.8	0.731	0.585	0.2	7.228	1.504	1.203	0.879	0.301	0.383037	0.254679	0.435765	5.58226	0.269	0.31926
7	dt	4696	9312	15763	21994	0.302603	0.323	9788063	565.849	0.786	0.733	0.577	0.214	6.58	1.538	1.21	0.887	0.328	0.435506	0.283164	0.490987	6.34698	0.267	0.360215
7	dt	4826	10608	18355	24965	0.303025	0.348	12632686	627.275	0.807	0.713	0.575	0.193	6.889	1.504	1.213	0.865	0.291	0.397714	0.264438	0.459785	5.86334	0.287	0.328219
7	dt	4736	10628	18644	25284	0.304279	0.349	12301102	598.652	0.813	0.713	0.58	0.187	7.201	1.499	1.218	0.869	0.281	0.392777	0.262026	0.451987	5.93921	0.287	0.323146
7	dt	4297	10060	14646	19850	0.292142	0.433	10212234	656.609	0.784	0.629	0.493	0.216	4.119	1.493	1.17	0.736	0.323	0.390984	0.261878	0.531228	4.66779	0.371	0.334598
7	dt	4915	10588	14626	20139	0.330752	0.493	9374542	615.774	0.756	0.627	0.474	0.244	2.982	1.749	1.322	0.829	0.427	0.478461	0.273563	0.577155	4.07022	0.373	0.362126
7	dt	4776	10399	16999	23330	0.324192	0.393	11127723	599.748	0.795	0.697	0.554	0.205	5.476	1.632	1.298	0.904	0.334	0.442287	0.271009	0.489256	5.24561	0.303	0.34122
7	dt	4855	9671	12851	17906	0.339418	0.501	12923694	990.245	0.729	0.631	0.46	0.271	2.466	1.864	1.359	0.857	0.505	0.525439	0.281888	0.613114	3.90798	0.369	0.387327
8	dt	4596	9502	17158	23769	0.27845	0.285	11059917	576.849	0.807	0.744	0.6	0.193	8.786	1.381	1.114	0.829	0.267	0.384082	0.278119	0.463308	7.58464	0.256	0.344808
8	dt	4626	9850	17507	24018	0.278407	0.3	11401015	587.924	0.807	0.731	0.59	0.193	8.234	1.381	1.115	0.815	0.266	0.374721	0.27134	0.459781	7.00796	0.269	0.335757
8	dt	4417	9133	15424	22004	0.28715	0.308	12784215	726.913	0.799	0.732	0.585	0.201	7.552	1.439	1.15	0.842	0.289	0.429821	0.298694	0.510476	7.87524	0.268	0.37414
8	dt	4965	10828	18225	24207	0.309323	0.377	11076813	575.658	0.795	0.695	0.553	0.205	5.677	1.558	1.238	0.861	0.32	0.384416	0.246737	0.446477	4.57912	0.305	0.310882
8	dt	4427	9252	14417	20389	0.322548	0.39	10225802	640.634	0.783	0.698	0.546	0.217	5.054	1.647	1.289	0.899	0.358	0.48298	0.293248	0.537242	5.86746	0.302	0.374139
8	dt	4566	10169	16161	22782	0.32755	0.403	10341119	567.694	0.8	0.692	0.554	0.2	5.482	1.638	1.31	0.907	0.328	0.474964	0.289966	0.523665	6.02671	0.308	0.363472
8	dt	4646	9342	14247	20628	0.301194	0.354	14148833	885.298	0.775	0.706	0.547	0.225	5.311	1.557	1.206	0.852	0.351	0.480429	0.30856	0.563883	6.86693	0.294	0.399262
9	dt	4706	9611	15523	21984	0.290609	0.33	11307149	654.425	0.786	0.716	0.563	0.214	6.259	1.48	1.163	0.833	0.317	0.434577	0.293633	0.521702	6.82697	0.284	0.373944
9	dt	4616	9402	14905	21037	0.293355	0.342	9577007	583.217	0.781	0.709	0.553	0.219	5.745	1.505	1.175	0.833	0.33	0.438371	0.291277	0.526256	6.3818	0.291	0.373424
9	dt	4855	11296	20179	26082	0.308139	0.374	12797205	602.874	0.814	0.697	0.567	0.186	6.626	1.515	1.233	0.859	0.282	0.343142	0.226496	0.399467	4.40753	0.303	0.278089
9	dt	4875	10877	17587	23689	0.324433	0.414	11758398	624.981	0.794	0.681	0.541	0.206	5.048	1.632	1.296	0.883	0.336	0.420489	0.257653	0.476205	4.58936	0.319	0.324333
9	dt	4507	9003	13579	19581	0.314321	0.375	9219639	611.625	0.77	0.702	0.54	0.23	4.812	1.635	1.259	0.883	0.376	0.500839	0.306324	0.567202	6.30634	0.298	0.398169
9	dt	4357	8654	12134	17717	0.315578	0.406	11311116	846.64	0.754	0.678	0.512	0.246	3.864	1.674	1.262	0.856	0.412	0.527043	0.314841	0.615705	6.19078	0.322	0.417889
9	dt	4108	7827	11456	16421	0.297148	0.359	10586158	859.755	0.75	0.698	0.523	0.25	4.366	1.586	1.19	0.83	0.397	0.479063	0.302057	0.577184	5.96001	0.302	0.403232
9	dt	4646	9771	15643	21904	0.317379	0.377	12286673	711.941	0.788	0.703	0.554	0.212	5.463	1.61	1.268	0.892	0.341	0.460778	0.286197	0.516567	5.83743	0.297	0.362788
10	dt	4606	9053	14646	20738	0.284768	0.314	11090740	687.499	0.778	0.724	0.563	0.222	6.287	1.464	1.139	0.825	0.325	0.430043	0.293746	0.521265	6.84552	0.276	0.377635
10	dt	4905	9841	15813	21456	0.305134	0.364	11522211	696.164	0.771	0.702	0.541	0.229	5.019	1.582	1.22	0.856	0.362	0.416523	0.263289	0.486593	4.75687	0.298	0.340946
10	dt	4128	8564	14546	20498	0.28046	0.304	11757648	718.244	0.799	0.729	0.582	0.201	7.583	1.407	1.124	0.819	0.283	0.408325	0.290209	0.498565	7.5396	0.271	0.363592
10	dt	4357	9033	14686	21196	0.291694	0.324	12941087	768.519	0.794	0.722	0.574	0.206	6.835	1.471	1.169	0.844	0.302	0.451036	0.306619	0.534403	7.84507	0.278	0.386603
10	dt	4297	8634	12682	19242	0.310134	0.36	13733624	918.944	0.777	0.71	0.551	0.223	5.322	1.598	1.241	0.881	0.357	0.544966	0.34103	0.618576	8.63098	0.29	0.438943
10	dt	4317	8724	13001	18644	0.305591	0.376	10027685	699.915	0.768	0.692	0.532	0.232	4.699	1.59	1.222	0.846	0.368	0.480987	0.302508	0.568543	6.19199	0.308	0.393872
10	dt	4427	8863	13559	20429	0.305719	0.339	15587410	974.091	0.783	0.723	0.566	0.217	6.037	1.561	1.223	0.884	0.338	0.525022	0.336337	0.593916	8.82938	0.277	0.429321
11	dt	4427	8943	15872	21485	0.29368	0.311	8542732	500.805	0.794	0.735	0.584	0.206	7.234	1.479	1.174	0.864	0.305	0.386109	0.261061	0.446886	5.84468	0.265	0.329054
11	dt	4287	8355	13440	18524	0.303604	0.347	10242263	719.412	0.769	0.714	0.549	0.231	5.25	1.581	1.215	0.868	0.366	0.433143	0.273968	0.499013	5.22932	0.286	0.357098
11	dt	4526	9840	17477	23888	0.292398	0.321	13204117	681.96	0.811	0.726	0.588	0.189	7.826	1.445	1.171	0.85	0.274	0.387777	0.268358	0.456209	6.56555	0.274	0.331112
11	dt	4497	9651	17418	23779	0.300229	0.321	12206632	633.058	0.811	0.733	0.594	0.189	7.948	1.479	1.199	0.879	0.28	0.396742	0.26825	0.451356	6.53861	0.267	0.329893
11	dt	4467	9521	16191	22672	0.313382	0.348	9864505	541.857	0.803	0.722	0.58	0.197	6.788	1.562	1.254	0.906	0.308	0.44564	0.285301	0.491877	6.57096	0.278	0.356001
11	dt	4437	10040	15703	22223	0.318231	0.401	10362411	582.616	0.8	0.685	0.548	0.2	5.477	1.591	1.274	0.872	0.318	0.467197	0.29365	0.535776	6.32119	0.315	0.36658
11	dt	4556	9611	16441	22692	0.302267	0.337	10517149	579.905	0.799	0.721	0.576	0.201	6.818	1.511	1.208	0.871	0.303	0.41672	0.275791	0.478439	6.2543	0.279	0.344674
11	dt	4347	8584	13898	19651	0.31334	0.347	9664994	631.534	0.779	0.723	0.563	0.221	5.721	1.607	1.252	0.905	0.356	0.471018	0.293104	0.520462	6.20923	0.277	0.375915
12	dt	4566	9711	16939	23380	0.288884	0.316	10942052	581.591	0.805	0.727	0.585	0.195	7.625	1.436	1.155	0.839	0.28	0.395868	0.275674	0.471833	6.81173	0.273	0.342351
12	dt	4367	8694	14207	20897	0.290335	0.304	10719661	648.497	0.791	0.738	0.584	0.209	7.273	1.468	1.161	0.857	0.307	0.469924	0.320111	0.548336	8.82967	0.262	0.404719
12	dt	3928	8235	14108	19990	0.271305	0.291	10374624	645.911	0.804	0.732	0.588	0.196	8.274	1.349	1.084	0.793	0.265	0.39741	0.294596	0.501148	8.31209	0.268	0.366206
12	dt	3779	7607	13230	19402	0.276504	0.271	11336764	725.646	0.805	0.755	0.608	0.195	9.287	1.372	1.104	0.834	0.267	0.436918	0.318454	0.523883	10.2187	0.245	0.395059
12	dt	4207	9611	15234	20708	0.299241	0.392	9635971	583.963	0.797	0.673	0.536	0.203	5.366	1.501	1.196	0.804	0.305	0.397994	0.265152	0.495017	5.26011	0.327	0.331737
12	dt	4546	11037	16919	21844	0.313128	0.47	9612788	555.717	0.792	0.625	0.495	0.208	4.002	1.583	1.253	0.783	0.329	0.3572	0.225648	0.456194	3.35724	0.375	0.284715
12	dt	4227	8614	14058	19731	0.304814	0.345	10508946	677.822	0.786	0.717	0.563	0.214	5.996	1.55	1.218	0.873	0.332	0.446184	0.28786	0.511092	6.26808	0.283	0.365906
12	dt	4058	8255	13569	19162	0.315791	0.351	9049010	599.113	0.788	0.722	0.569	0.212	6.033	1.603	1.264	0.913	0.34	0.467158	0.291427	0.511674	6.32145	0.278	0.370299
13	dt	4417	8893	14098	20648	0.282846	0.312	9742023	600.211	0.786	0.724	0.569	0.214	6.705	1.439	1.131	0.819	0.308	0.456696	0.31737	0.557626	8.45186	0.276	0.403549
13	dt	4397	8674	14227	20688	0.286626	0.301	9554638	586.498	0.787	0.737	0.581	0.213	7.148	1.456	1.147	0.846	0.309	0.454361	0.312061	0.53707	8.29278	0.263	0.396599
13	dt	4277	9133	14865	21226	0.291442	0.334	11073705	653.354	0.799	0.713	0.57	0.201	6.756	1.461	1.166	0.832	0.294	0.436411	0.298707	0.524533	7.45318	0.287	0.375302
13	dt	4247	9282	15434	22114	0.292756	0.33	14173859	793.298	0.808	0.718	0.58	0.192	7.388	1.451	1.173	0.842	0.279	0.43766	0.301626	0.519786	7.9968	0.282	0.373874
13	dt	4078	8784	13699	20130	0.29249	0.343	12058786	751.233	0.797	0.707	0.564	0.203	6.47	1.467	1.17	0.827	0.297	0.46943	0.319993	0.56763	8.49404	0.293	0.400635
13	dt	4227	9482	15972	22313	0.305449	0.355	11939649	660.16	0.811	0.709	0.575	0.189	6.927	1.508	1.222	0.867	0.286	0.428196	0.28395	0.493882	6.75954	0.291	0.350603
13	dt	4487	9701	15254	20917	0.317477	0.403	11165985	679.61	0.785	0.683	0.536	0.215	4.873	1.616	1.27	0.867	0.347	0.438596	0.271409	0.505878	4.98894	0.317	0.344674
13	dt	4586	10090	15713	21745	0.329681	0.423	12253050	714.089	0.789	0.679	0.536	0.211	4.74	1.672	1.319	0.896	0.353	0.46385	0.277423	0.51769	5.08771	0.321	0.351536
14	dt	4307	8824	16261	22542	0.278551	0.276	11086819	607.997	0.809	0.752	0.609	0.191	9.352	1.375	1.112	0.837	0.263	0.382839	0.278428	0.457394	7.88334	0.248	0.344447
14	dt	4467	9133	16859	23280	0.280219	0.278	11736262	623.838	0.808	0.752	0.608	0.192	9.217	1.385	1.12	0.842	0.266	0.38225	0.275993	0.453979	7.66329	0.248	0.341307
14	dt	4706	10688	18365	24048	0.301511	0.373	14367430	742.81	0.804	0.691	0.556	0.196	6.117	1.501	1.207	0.834	0.294	0.354893	0.236438	0.425531	4.5311	0.309	0.293817
14	dt	4746	10160	16949	22841	0.329213	0.394	13374143	739.107	0.792	0.701	0.555	0.208	5.368	1.664	1.318	0.924	0.346	0.429579	0.25816	0.464912	4.66399	0.299	0.325615
14	dt	3859	7597	13260	18484	0.29833	0.305	8883403	607.412	0.791	0.744	0.589	0.209	7.313	1.509	1.194	0.889	0.315	0.425332	0.281864	0.478439	6.70836	0.256	0.357197
14	dt	4158	8185	14277	19262	0.309431	0.33	10813643	715.946	0.784	0.733	0.575	0.216	6.331	1.578	1.238	0.908	0.341	0.407865	0.25847	0.449191	5.163	0.267	0.330045
14	dt	4487	9841	16760	22622	0.309081	0.365	13193769	727.531	0.802	0.705	0.565	0.198	6.255	1.542	1.236	0.871	0.306	0.399644	0.259173	0.458834	5.30337	0.295	0.323242
14	dt	4696	10150	18345	23868	0.319885	0.364	12149047	633.687	0.803	0.716	0.575	0.197	6.445	1.593	1.28	0.916	0.313	0.369127	0.231718	0.402977	4.35023	0.284	0.288076
15	dt	4586	9073	15154	20867	0.293	0.323	8397255	515.77	0.78	0.724	0.565	0.22	6.206	1.504	1.173	0.85	0.33	0.410772	0.27312	0.483261	5.80393	0.276	0.3509
15	dt	4726	9093	15693	21555	0.306367	0.318	9080418	539.57	0.781	0.741	0.578	0.219	6.483	1.567	1.224	0.906	0.344	0.427274	0.27267	0.471605	5.78623	0.259	0.348327
15	dt	4507	8534	14247	19561	0.339248	0.363	8840339	587.242	0.77	0.732	0.564	0.23	5.191	1.762	1.356	0.993	0.406	0.478131	0.271357	0.481501	4.82059	0.268	0.352996
15	dt	4327	7956	13470	18604	0.349155	0.355	8569207	600.211	0.767	0.746	0.572	0.233	5.324	1.818	1.395	1.041	0.423	0.50315	0.27676	0.483333	4.98051	0.254	0.359599
15	dt	3849	6830	11914	16510	0.320666	0.302	6072694	479.638	0.767	0.765	0.586	0.233	6.379	1.675	1.284	0.982	0.39	0.466494	0.278504	0.475044	5.7725	0.235	0.363005
15	dt	4098	7029	11964	16730	0.337241	0.313	7279617	576.284	0.755	0.768	0.58	0.245	5.719	1.784	1.347	1.034	0.437	0.508625	0.285104	0.4919	5.53667	0.232	0.377296
15	dt	4197	7438	12961	17866	0.328967	0.312	7478284	547.098	0.765	0.763	0.584	0.235	6.088	1.721	1.317	1.005	0.404	0.472608	0.274612	0.470256	5.40435	0.237	0.358841
15	dt	4267	7637	13220	18175	0.346668	0.336	8154910	586.347	0.765	0.758	0.58	0.235	5.631	1.81	1.385	1.05	0.425	0.494281	0.273083	0.470744	5.00846	0.242	0.35627
16	dt	5005	9850	18096	22821	0.310723	0.338	8160037	458.017	0.781	0.728	0.568	0.219	5.984	1.593	1.243	0.905	0.349	0.329301	0.206718	0.363869	3.42287	0.272	0.265211
16	dt	4885	9960	17836	22831	0.31295	0.354	8807761	490.792	0.786	0.717	0.564	0.214	5.859	1.59	1.25	0.897	0.34	0.347746	0.218708	0.387676	3.70947	0.283	0.278335
16	dt	4746	9551	16750	21645	0.33587	0.382	12217218	722.955	0.781	0.716	0.559	0.219	5.204	1.722	1.344	0.962	0.378	0.39007	0.226522	0.405479	3.54926	0.284	0.289662
16	dt	4756	9063	14317	19561	0.36093	0.42	12605073	851.407	0.757	0.709	0.537	0.243	3.976	1.908	1.444	1.024	0.464	0.510928	0.267782	0.498953	3.95938	0.291	0.354205
16	dt	4217	8086	13519	18066	0.330207	0.369	8169437	589.894	0.767	0.721	0.552	0.233	4.919	1.722	1.32	0.951	0.402	0.433806	0.25192	0.456158	4.12591	0.279	0.328327
16	dt	4666	8913	12193	17208	0.373573	0.506	11323407	902.839	0.729	0.661	0.482	0.271	2.563	2.048	1.493	0.987	0.555	0.59705	0.291528	0.604914	3.9242	0.339	0.399856
16	dt	4387	8046	12084	16879	0.351647	0.412	10148877	812.43	0.74	0.707	0.523	0.26	3.619	1.9	1.406	0.994	0.494	0.539959	0.284189	0.543218	4.30382	0.293	0.383846
16	dt	4357	6830	10199	14895	0.390967	0.367	13288051	1260.96	0.707	0.765	0.541	0.293	3.568	2.211	1.564	1.197	0.647	0.696519	0.315024	0.581887	4.96559	0.235	0.445625
17	dt	4855	9442	16670	21854	0.289061	0.312	12191708	717.201	0.778	0.73	0.568	0.222	6.373	1.487	1.156	0.844	0.33	0.352444	0.237017	0.417588	4.56943	0.27	0.304959
17	dt	4885	8923	13948	18933	0.293971	0.338	12201437	868.553	0.742	0.713	0.529	0.258	4.499	1.585	1.176	0.838	0.409	0.418084	0.263775	0.498906	4.47936	0.287	0.354855
17	dt	4337	8355	13908	19531	0.288338	0.305	15886261	1045.56	0.778	0.736	0.572	0.222	6.581	1.481	1.152	0.847	0.329	0.427462	0.288631	0.504678	6.7053	0.264	0.37008
17	dt	4347	7069	10299	15563	0.308007	0.299	28725850	2561.15	0.721	0.757	0.546	0.279	4.718	1.707	1.23	0.931	0.477	0.577082	0.338068	0.619852	7.69296	0.243	0.46933
17	dt	4477	9143	13998	19691	0.326876	0.401	14735965	968.579	0.773	0.693	0.536	0.227	4.54	1.692	1.307	0.906	0.385	0.488515	0.28872	0.539199	5.31242	0.307	0.374195
17	dt	3829	6740	10179	15045	0.294752	0.306	10436070	930.463	0.745	0.74	0.552	0.255	5.291	1.58	1.178	0.872	0.402	0.510785	0.323281	0.585762	7.48186	0.26	0.433845
17	dt	3839	7587	13230	18275	0.29754	0.309	11667647	808.233	0.79	0.74	0.585	0.21	7.112	1.508	1.191	0.882	0.317	0.414773	0.275048	0.470264	6.31356	0.26	0.349474
17	dt	4377	8534	13489	19292	0.302283	0.337	13765522	922.931	0.773	0.721	0.558	0.227	5.641	1.563	1.209	0.872	0.355	0.469867	0.300619	0.538839	6.59116	0.279	0.389071
17	dt	4297	8843	14816	20538	0.311709	0.349	13291263	818.377	0.791	0.72	0.569	0.209	6.171	1.576	1.246	0.897	0.33	0.438743	0.27839	0.489122	5.90822	0.28	0.352318
18	dt	5264	9781	14746	18754	0.327021	0.438	10144139	751.975	0.719	0.665	0.478	0.281	2.802	1.817	1.307	0.869	0.51	0.388316	0.213713	0.446854	2.26357	0.335	0.297109
18	dt	5155	9551	14546	18973	0.328476	0.418	10780709	780.193	0.728	0.682	0.497	0.272	3.182	1.805	1.315	0.897	0.491	0.420629	0.233035	0.468929	2.80966	0.318	0.320379
18	dt	4895	10090	16899	21146	0.305	0.39	10845583	667.379	0.769	0.68	0.523	0.231	4.446	1.589	1.221	0.831	0.368	0.318094	0.200185	0.382784	2.75732	0.32	0.261338
18	dt	4975	9591	15852	20638	0.321505	0.379	11104502	708.964	0.759	0.705	0.535	0.241	4.441	1.697	1.288	0.908	0.409	0.393132	0.231663	0.432965	3.39097	0.295	0.305561
18	dt	4008	7976	13450	18953	0.316376	0.336	11507396	769.983	0.789	0.734	0.579	0.211	6.424	1.606	1.266	0.93	0.34	0.464842	0.289441	0.49983	6.41964	0.266	0.368217
18	dt	4197	7996	12582	17926	0.318018	0.352	9474701	690.123	0.766	0.723	0.554	0.234	5.153	1.659	1.271	0.919	0.389	0.494325	0.297966	0.537894	5.99813	0.277	0.389249
18	dt	3998	7378	11605	16301	0.292105	0.321	10233641	831.8	0.755	0.725	0.547	0.245	5.249	1.548	1.168	0.847	0.38	0.445898	0.288048	0.526444	5.83523	0.275	0.381696
18	dt	3878	6750	10020	14736	0.29489	0.312	11214525	1032.84	0.737	0.735	0.542	0.263	4.857	1.603	1.181	0.869	0.422	0.510974	0.318761	0.588002	6.93189	0.265	0.434334
19	dt	4975	9541	16311	21765	0.307964	0.335	11224326	668.513	0.771	0.728	0.562	0.229	5.659	1.597	1.232	0.897	0.365	0.400276	0.250642	0.446238	4.5602	0.272	0.324836
19	dt	5145	10518	19043	23998	0.314041	0.358	10572812	560.803	0.786	0.715	0.562	0.214	5.757	1.597	1.254	0.897	0.342	0.330365	0.206866	0.3683	3.3565	0.285	0.262823
19	dt	4277	9192	16341	21495	0.292513	0.334	12998092	754.913	0.801	0.715	0.572	0.199	6.907	1.459	1.169	0.835	0.29	0.350407	0.240169	0.419649	4.99442	0.285	0.299338
19	dt	4606	10040	18265	23300	0.307897	0.358	12327745	659.449	0.802	0.709	0.569	0.198	6.445	1.537	1.233	0.875	0.304	0.330935	0.215312	0.378211	3.92025	0.291	0.269338
19	dt	4138	8056	11874	17478	0.310688	0.365	10777742	807.927	0.763	0.706	0.539	0.237	4.766	1.627	1.241	0.877	0.385	0.521429	0.320485	0.594559	6.98911	0.294	0.42009
19	dt	4148	8794	13779	19462	0.334561	0.406	11490845	750.349	0.787	0.697	0.548	0.213	4.982	1.701	1.339	0.933	0.363	0.497116	0.292249	0.532814	5.68185	0.303	0.371098
19	dt	4207	7139	9950	14457	0.309388	0.354	11141947	1087.02	0.709	0.714	0.506	0.291	3.481	1.747	1.239	0.884	0.508	0.544615	0.311743	0.616081	5.58601	0.286	0.439707
19	dt	4187	7916	12831	17976	0.313386	0.339	10585056	767.645	0.767	0.73	0.56	0.233	5.444	1.632	1.252	0.913	0.38	0.468322	0.286962	0.512949	5.73347	0.27	0.373124
20	dt	4826	9501	18145	23170	0.294289	0.3	9764129	532.279	0.792	0.745	0.59	0.208	7.479	1.486	1.176	0.877	0.31	0.322353	0.216927	0.367563	4.34669	0.255	0.273932
20	dt	5065	9970	16271	21426	0.306873	0.368	9468559	578.727	0.764	0.7	0.535	0.236	4.694	1.607	1.227	0.859	0.38	0.3864	0.240448	0.449825	3.83784	0.3	0.315079
20	dt	4706	10130	16132	22253	0.316228	0.391	10864904	619.189	0.789	0.691	0.545	0.211	5.196	1.604	1.265	0.874	0.339	0.441615	0.275321	0.50528	5.30691	0.309	0.348835
20	dt	5075	10907	18504	24387	0.338589	0.409	11225299	581.26	0.792	0.698	0.553	0.208	5.144	1.71	1.354	0.945	0.356	0.413063	0.241557	0.437104	3.99445	0.302	0.304629
20	dt	4846	9880	18833	23230	0.334155	0.366	37754595	2053.67	0.791	0.726	0.575	0.209	5.95	1.691	1.338	0.972	0.353	0.319248	0.188793	0.328445	2.91003	0.274	0.239175
20	dt	4656	9442	17188	22462	0.335769	0.361	9012458	506.147	0.793	0.731	0.58	0.207	6.148	1.692	1.341	0.981	0.351	0.397234	0.234772	0.404928	4.18352	0.269	0.296192
20	dt	4327	9003	12782	18365	0.326483	0.435	10540792	750.876	0.764	0.667	0.51	0.236	3.806	1.707	1.305	0.87	0.402	0.51991	0.304575	0.597598	5.65219	0.333	0.397706
20	dt	3849	7856	12403	18544	0.313557	0.342	10387158	706.85	0.792	0.727	0.576	0.208	6.436	1.582	1.254	0.912	0.328	0.523648	0.331004	0.574176	8.67822	0.273	0.417897
21	dt	4826	9631	15693	21495	0.296608	0.342	11083406	664.911	0.775	0.712	0.552	0.225	5.575	1.53	1.186	0.844	0.343	0.41325	0.270098	0.489633	5.34851	0.288	0.348071
21	dt	4816	9531	15274	20807	0.304389	0.359	9323439	583.043	0.769	0.705	0.542	0.231	5.013	1.584	1.217	0.858	0.367	0.421064	0.265823	0.490751	4.83091	0.295	0.346007
21	dt	4586	9242	15214	21705	0.295979	0.322	13868469	810.121	0.789	0.728	0.574	0.211	6.667	1.499	1.182	0.861	0.317	0.448669	0.299312	0.521102	7.25455	0.272	0.379169
21	dt	4826	9960	17198	23669	0.306465	0.334	14037828	744.989	0.796	0.728	0.579	0.204	6.764	1.541	1.227	0.893	0.314	0.421184	0.273319	0.47165	6.03813	0.272	0.343417
21	dt	4178	7936	11635	16899	0.315655	0.373	9136692	718.237	0.753	0.705	0.53	0.247	4.33	1.677	1.262	0.889	0.415	0.523464	0.312143	0.588824	6.20077	0.295	0.413804
21	dt	4357	9262	16530	22203	0.306529	0.337	11648032	652.697	0.804	0.725	0.583	0.196	7.077	1.527	1.227	0.89	0.3	0.389695	0.255203	0.437859	5.51237	0.275	0.317886
21	dt	4227	8315	12363	17717	0.33659	0.408	10430631	773.212	0.761	0.697	0.531	0.239	4.151	1.768	1.346	0.938	0.422	0.534574	0.302361	0.569909	5.50044	0.303	0.396887
21	dt	4257	8544	13828	19192	0.328347	0.377	10979381	735.144	0.778	0.713	0.555	0.222	5.169	1.686	1.312	0.935	0.374	0.471578	0.279702	0.504362	5.25998	0.287	0.359156
22	dt	4536	8524	12961	18355	0.295404	0.341	10261218	742.544	0.753	0.711	0.536	0.247	4.789	1.568	1.181	0.84	0.388	0.460173	0.293478	0.547825	5.80203	0.289	0.390332
22	dt	4526	8814	14277	19731	0.290767	0.328	9906830	651.551	0.771	0.718	0.553	0.229	5.666	1.51	1.163	0.835	0.346	0.41756	0.27653	0.500072	5.66764	0.282	0.358698
22	dt	4576	10229	16740	22034	0.328129	0.425	12506922	716.401	0.792	0.676	0.536	0.208	4.809	1.657	1.313	0.888	0.344	0.397454	0.239863	0.447583	3.89638	0.324	0.303242
22	dt	4337	9541	15324	20508	0.325502	0.419	11199732	692.581	0.789	0.678	0.535	0.211	4.756	1.652	1.303	0.884	0.349	0.417699	0.252844	0.47251	4.26028	0.322	0.320574
22	dt	4536	9252	15145	21276	0.298168	0.336	13946983	833.153	0.787	0.718	0.565	0.213	6.208	1.516	1.193	0.857	0.323	0.436085	0.287655	0.508851	6.43174	0.282	0.366249
22	dt	4786	10060	16849	22921	0.298296	0.347	14173352	781.547	0.791	0.709	0.561	0.209	6.12	1.51	1.195	0.847	0.315	0.399467	0.264548	0.471626	5.46271	0.291	0.334822
22	dt	4247	8295	13151	18684	0.305823	0.343	12152474	841.759	0.773	0.72	0.556	0.227	5.515	1.582	1.222	0.88	0.36	0.469175	0.296571	0.533153	6.2983	0.28	0.383251
22	dt	4108	8235	13101	18514	0.321142	0.368	10903993	756.906	0.778	0.714	0.555	0.222	5.288	1.652	1.285	0.917	0.366	0.483804	0.29286	0.527595	5.90577	0.286	0.375746
23	dt	4447	9143	15274	20837	0.288814	0.331	10459933	638.19	0.787	0.713	0.561	0.213	6.25	1.468	1.155	0.824	0.313	0.390972	0.26633	0.474481	5.643	0.287	0.339414
23	dt	4736	9272	14506	20349	0.303758	0.353	9613341	615.727	0.767	0.709	0.544	0.233	5.091	1.581	1.213	0.861	0.368	0.453684	0.28696	0.526927	5.67054	0.291	0.374239
23	dt	3928	7179	10459	16042	0.303688	0.326	11941037	985.722	0.755	0.732	0.552	0.245	5.228	1.608	1.214	0.888	0.394	0.560769	0.348737	0.631496	8.9591	0.268	0.460872
23	dt	3948	7896	12672	18903	0.305881	0.323	12191175	815.191	0.791	0.736	0.582	0.209	6.832	1.546	1.223	0.9	0.323	0.510193	0.330009	0.566881	8.94197	0.264	0.41665
23	dt	4337	8774	14646	20359	0.292491	0.324	13799259	861.269	0.787	0.723	0.569	0.213	6.497	1.485	1.168	0.845	0.316	0.417574	0.281195	0.49417	6.34725	0.277	0.356572
23	dt	4467	9003	14865	20778	0.310146	0.345	17135468	1050.55	0.785	0.722	0.567	0.215	6.006	1.578	1.239	0.894	0.339	0.450486	0.285479	0.503899	6.1004	0.278	0.362516
23	dt	4138	8195	12712	18774	0.302136	0.335	13932337	951.922	0.78	0.723	0.563	0.22	5.948	1.551	1.209	0.874	0.342	0.500686	0.322815	0.572867	7.97741	0.277	0.414184
23	dt	4447	9392	15962	21785	0.328703	0.375	14308371	825.261	0.796	0.715	0.569	0.204	5.916	1.652	1.314	0.94	0.337	0.442105	0.267618	0.470325	5.25311	0.285	0.335852
24	dt	4347	8415	13101	18415	0.293948	0.34	10118491	719.256	0.764	0.711	0.543	0.236	5.168	1.539	1.176	0.836	0.363	0.444706	0.288958	0.531945	5.87343	0.289	0.377737
24	dt	4417	9372	16431	22203	0.288058	0.321	11797527	663.304	0.801	0.721	0.578	0.199	7.256	1.437	1.151	0.83	0.286	0.373925	0.260212	0.450512	5.94901	0.279	0.324525
24	dt	4128	7697	11047	16361	0.312766	0.365	12440066	1016.93	0.748	0.708	0.53	0.252	4.3	1.673	1.251	0.886	0.422	0.5425	0.324268	0.612302	6.79112	0.292	0.434399
24	dt	4307	8963	13270	18754	0.312615	0.403	11401800	789.216	0.77	0.678	0.522	0.23	4.344	1.624	1.251	0.848	0.373	0.47559	0.292851	0.560837	5.54755	0.322	0.379594
24	dt	4357	8853	13948	19930	0.295284	0.341	13495574	866.601	0.781	0.711	0.556	0.219	5.833	1.51	1.18	0.839	0.33	0.453093	0.300062	0.54004	6.84853	0.289	0.384126
24	dt	4596	9252	14546	20459	0.308334	0.362	14697019	926.497	0.775	0.706	0.548	0.225	5.221	1.591	1.234	0.872	0.357	0.459272	0.288669	0.526688	5.80978	0.294	0.372754
24	dt	4058	8126	12742	18524	0.301375	0.339	11382146	786.821	0.781	0.719	0.561	0.219	5.903	1.544	1.206	0.867	0.338	0.482562	0.31254	0.556589	7.40969	0.281	0.399696
24	dt	4188	8774	14686	20648	0.304183	0.339	12948618	786.672	0.797	0.721	0.575	0.203	6.667	1.526	1.217	0.878	0.31	0.439849	0.288237	0.500967	6.69285	0.279	0.362211
25	dt	4706	10798	19541	25035	0.29449	0.353	11845354	582.683	0.812	0.7	0.569	0.188	6.955	1.451	1.179	0.825	0.273	0.3177	0.218952	0.385091	4.35562	0.3	0.270254
25	dt	5194	12183	20080	24457	0.309382	0.449	12314302	639.272	0.788	0.637	0.502	0.212	4.142	1.572	1.239	0.789	0.334	0.28078	0.178613	0.355868	2.28836	0.363	0.227223
25	dt	4297	10110	16331	21705	0.315937	0.422	12143638	697.59	0.802	0.666	0.534	0.198	5.133	1.574	1.263	0.841	0.312	0.390413	0.248039	0.464225	4.44751	0.334	0.308709
25	dt	4168	9212	15932	21625	0.306294	0.354	16376620	938.112	0.807	0.711	0.574	0.193	6.791	1.518	1.225	0.871	0.293	0.399322	0.263058	0.458464	5.74925	0.289	0.326116
25	dt	4546	9980	17896	23529	0.299557	0.343	11609809	611.59	0.807	0.714	0.576	0.193	7.018	1.484	1.197	0.854	0.287	0.356192	0.240022	0.417087	5.02153	0.286	0.296739
25	dt	4646	9970	17597	23489	0.318533	0.36	11331502	601.364	0.802	0.717	0.576	0.198	6.487	1.587	1.273	0.914	0.314	0.398163	0.25089	0.435626	5.00716	0.283	0.312689
25	dt	4497	9222	14835	19830	0.330998	0.408	10278844	670.374	0.773	0.692	0.535	0.227	4.468	1.713	1.325	0.917	0.389	0.431844	0.252098	0.470931	3.97703	0.308	0.325768
25	dt	4766	10548	15902	20628	0.339488	0.495	11355553	715.897	0.769	0.635	0.489	0.231	3.284	1.767	1.359	0.863	0.408	0.404137	0.228714	0.468293	2.89234	0.365	0.297945
1	ww	4507	10179	16849	24177	0.280901	0.324	14716659	748.178	0.814	0.712	0.579	0.186	7.79	1.383	1.125	0.8	0.258	0.419625	0.303416	0.524531	8.59383	0.288	0.372547
1	ww	4846	11186	19013	25105	0.30037	0.376	14453702	713.446	0.807	0.687	0.554	0.193	6.166	1.489	1.201	0.825	0.287	0.361585	0.242837	0.438284	4.81109	0.313	0.300706
1	ww	5543	12333	18913	25085	0.351123	0.488	12046223	616.427	0.779	0.653	0.508	0.221	3.674	1.802	1.404	0.916	0.398	0.444403	0.246617	0.485157	3.46215	0.347	0.315833
1	ww	4726	11147	18993	25862	0.302836	0.368	11847482	560.536	0.817	0.696	0.569	0.183	6.917	1.482	1.211	0.843	0.271	0.393421	0.265466	0.466692	6.05298	0.304	0.324991
1	ww	4856	10628	15065	20189	0.308812	0.465	10394487	677.916	0.759	0.624	0.474	0.241	3.213	1.628	1.236	0.771	0.392	0.413059	0.253721	0.535744	3.70775	0.376	0.334181
1	ww	5244	12084	16760	22881	0.324892	0.504	12904290	731.66	0.771	0.612	0.472	0.229	3.146	1.687	1.301	0.796	0.387	0.450742	0.267186	0.566259	4.10718	0.388	0.347054
1	ww	5264	12034	15753	20279	0.304958	0.55	9161053	610.127	0.74	0.549	0.407	0.26	2.109	1.647	1.219	0.67	0.428	0.367073	0.222874	0.54787	2.55559	0.451	0.301432
1	ww	4686	10030	16730	22532	0.315578	0.378	12096870	677.848	0.792	0.701	0.555	0.208	5.595	1.592	1.261	0.884	0.331	0.41087	0.258084	0.464785	4.85873	0.299	0.325115
1	ww	5244	12841	18335	23340	0.329311	0.553	12686129	701.046	0.775	0.58	0.45	0.225	2.806	1.7	1.318	0.765	0.382	0.364717	0.214539	0.476754	2.55668	0.42	0.27658
2	ww	4955	9601	15184	20289	0.317671	0.385	9524189	621.116	0.756	0.697	0.527	0.244	4.234	1.681	1.271	0.886	0.411	0.423119	0.251707	0.477561	3.87029	0.303	0.33292
2	ww	4826	9023	13240	17717	0.32097	0.418	8135890	631.129	0.728	0.674	0.491	0.272	3.138	1.763	1.283	0.865	0.48	0.444926	0.252369	0.514366	3.32365	0.326	0.347297
2	ww	4596	9860	16720	22562	0.302903	0.355	10715312	596.422	0.796	0.707	0.563	0.204	6.197	1.522	1.212	0.857	0.31	0.393771	0.25872	0.459476	5.26781	0.293	0.32517
2	ww	4636	9133	13848	18764	0.307882	0.392	8534340	604.073	0.753	0.682	0.513	0.247	3.986	1.637	1.233	0.84	0.405	0.428981	0.262053	0.510692	4.1602	0.318	0.347961
2	ww	5354	11934	19481	25653	0.340887	0.442	12286677	605.285	0.791	0.676	0.535	0.209	4.587	1.723	1.364	0.922	0.36	0.414716	0.240694	0.4498	3.74998	0.324	0.304054
3	ww	5035	10409	15503	21645	0.311399	0.403	18643478	1122.42	0.767	0.676	0.519	0.233	4.245	1.625	1.247	0.843	0.378	0.460216	0.28321	0.545927	5.10371	0.324	0.369777
3	ww	4636	10598	15952	20897	0.297973	0.437	10434131	641.666	0.778	0.633	0.493	0.222	3.959	1.53	1.191	0.754	0.34	0.361984	0.236591	0.480084	3.6557	0.367	0.304102
3	ww	4816	10209	14945	21495	0.319323	0.413	13747567	824.244	0.776	0.677	0.525	0.224	4.398	1.648	1.279	0.865	0.369	0.502505	0.304918	0.58093	6.09667	0.323	0.392709
3	ww	4965	10588	18126	23400	0.321293	0.392	13509781	732.833	0.788	0.695	0.548	0.212	5.191	1.63	1.284	0.892	0.346	0.36758	0.225509	0.412086	3.63852	0.305	0.286086
4	ww	5643	11545	17737	24177	0.327375	0.417	11790169	636.137	0.767	0.682	0.522	0.233	4.111	1.71	1.311	0.893	0.399	0.455028	0.266098	0.50955	4.2711	0.318	0.34747
4	ww	5623	12054	19272	25972	0.329077	0.416	12941585	635.981	0.783	0.684	0.536	0.217	4.667	1.678	1.315	0.899	0.363	0.433114	0.258113	0.481773	4.33871	0.316	0.329255
4	ww	4347	9402	15623	21426	0.298165	0.353	11188415	655.098	0.797	0.704	0.561	0.203	6.251	1.495	1.192	0.839	0.303	0.405473	0.271219	0.483281	5.84649	0.296	0.339774
4	ww	4447	9880	17188	22911	0.310112	0.365	11359708	615.235	0.806	0.706	0.569	0.194	6.469	1.539	1.241	0.876	0.299	0.384864	0.250074	0.439342	5.06924	0.294	0.309955
4	ww	4217	9053	14865	21186	0.303519	0.346	10394576	612.563	0.801	0.715	0.573	0.199	6.669	1.514	1.213	0.867	0.301	0.452835	0.299098	0.522301	7.29168	0.285	0.372503
4	ww	4517	9551	14736	21306	0.308499	0.37	11450528	682.026	0.788	0.7	0.552	0.212	5.535	1.568	1.236	0.865	0.332	0.482233	0.307547	0.557495	6.97334	0.3	0.391328
4	ww	3958	8285	13051	18903	0.287537	0.333	11607474	776.679	0.791	0.71	0.562	0.209	6.36	1.457	1.152	0.818	0.305	0.450124	0.308939	0.550274	7.78194	0.29	0.391569
4	ww	5484	12243	17208	22363	0.329014	0.527	11756083	696.492	0.755	0.6	0.453	0.245	2.644	1.743	1.316	0.789	0.427	0.401838	0.230544	0.5093	2.74422	0.4	0.305409
5	ww	5005	10429	17298	23769	0.312214	0.361	12104519	645.093	0.789	0.711	0.561	0.211	5.823	1.583	1.25	0.889	0.333	0.430952	0.272237	0.48476	5.47853	0.289	0.344863
5	ww	4935	10169	16480	23290	0.327893	0.374	12490902	680.518	0.788	0.715	0.563	0.212	5.607	1.663	1.311	0.937	0.352	0.486856	0.292758	0.51959	6.06429	0.285	0.371016
5	ww	4985	11067	17986	24377	0.293335	0.368	12101847	624.064	0.796	0.686	0.546	0.204	5.769	1.476	1.174	0.806	0.302	0.386752	0.262027	0.479841	5.32183	0.314	0.329569
5	ww	5125	12492	20249	26630	0.310154	0.425	12514748	581.946	0.808	0.657	0.531	0.192	5.246	1.535	1.24	0.815	0.295	0.368003	0.239741	0.451537	4.31892	0.343	0.296722
5	ww	4337	9113	16042	23250	0.296011	0.299	12878721	680.945	0.813	0.747	0.608	0.187	8.854	1.458	1.186	0.886	0.272	0.450273	0.308829	0.508208	9.14956	0.253	0.381114
5	ww	4317	9043	15613	23160	0.316974	0.318	16047243	851.629	0.814	0.749	0.61	0.186	8.378	1.556	1.266	0.949	0.29	0.50804	0.326504	0.535342	9.65248	0.251	0.40052
5	ww	5194	11226	16132	21675	0.323773	0.474	9949797	603.713	0.76	0.634	0.482	0.24	3.224	1.705	1.296	0.822	0.409	0.435148	0.255218	0.529377	3.62649	0.366	0.336327
5	ww	5005	10130	14247	19870	0.32703	0.451	13900801	935.136	0.748	0.655	0.49	0.252	3.23	1.747	1.307	0.857	0.44	0.494139	0.28285	0.576592	4.39857	0.345	0.378271
6	ww	4447	8873	14616	21306	0.283777	0.298	15598379	925.226	0.791	0.737	0.584	0.209	7.424	1.435	1.135	0.837	0.299	0.449833	0.313472	0.537435	8.62562	0.263	0.396821
6	ww	4666	9541	15852	22542	0.297017	0.324	16801278	939.879	0.793	0.727	0.577	0.207	6.829	1.496	1.186	0.863	0.31	0.443868	0.296703	0.514332	7.23203	0.273	0.374245
6	ww	4138	8544	14526	19900	0.291558	0.326	11004119	698.142	0.792	0.72	0.571	0.208	6.66	1.474	1.167	0.841	0.307	0.397021	0.26935	0.472083	5.95561	0.28	0.340947
6	ww	4427	8724	12961	18634	0.299217	0.362	13498203	950.109	0.762	0.698	0.532	0.238	4.714	1.57	1.197	0.835	0.373	0.478272	0.304632	0.57278	6.32013	0.302	0.39931
6	ww	4427	9452	15204	21436	0.305485	0.361	16861244	991.313	0.793	0.705	0.559	0.207	5.95	1.54	1.222	0.861	0.318	0.447885	0.290834	0.520191	6.45078	0.295	0.366394
6	ww	4586	10000	15404	22383	0.307355	0.374	15642124	878.919	0.795	0.696	0.553	0.205	5.737	1.547	1.23	0.856	0.317	0.482263	0.311741	0.563392	7.40292	0.304	0.392145
6	ww	4397	9721	15683	21505	0.292417	0.364	11276134	659.115	0.796	0.689	0.548	0.204	5.864	1.469	1.168	0.805	0.3	0.397942	0.270893	0.494338	5.73268	0.311	0.340309
6	ww	4826	9831	15803	22253	0.329041	0.378	10945601	628.083	0.783	0.713	0.558	0.217	5.339	1.679	1.315	0.937	0.364	0.487317	0.290242	0.520082	5.78582	0.287	0.370115
7	ww	4447	9392	16441	22991	0.294379	0.314	13643829	735.754	0.807	0.733	0.591	0.193	7.859	1.459	1.177	0.863	0.282	0.415139	0.284536	0.481041	7.28478	0.267	0.353214
7	ww	4616	9212	14337	20389	0.323456	0.377	12442567	788.852	0.774	0.709	0.548	0.226	4.971	1.672	1.293	0.916	0.378	0.497485	0.297539	0.543105	5.90897	0.291	0.383694
7	ww	4377	9422	16750	22562	0.304585	0.338	11188122	615.239	0.806	0.723	0.582	0.194	7.166	1.51	1.217	0.879	0.293	0.390469	0.258589	0.44422	5.72759	0.277	0.319604
7	ww	4417	9541	16570	22662	0.321353	0.361	10105523	553.879	0.805	0.719	0.579	0.195	6.631	1.595	1.284	0.924	0.311	0.429089	0.269021	0.464382	5.74909	0.281	0.3339
7	ww	4467	9980	14796	21785	0.307848	0.392	14361350	829.273	0.795	0.682	0.542	0.205	5.366	1.547	1.23	0.838	0.317	0.498013	0.321922	0.594287	7.8601	0.318	0.403569
7	ww	4676	10279	14845	22074	0.318275	0.41	14103706	810.651	0.788	0.678	0.534	0.212	4.844	1.617	1.274	0.864	0.342	0.529689	0.327575	0.613066	7.67495	0.322	0.415508
7	ww	4556	9960	16760	22433	0.29194	0.353	10674760	597.123	0.797	0.698	0.556	0.203	6.187	1.464	1.167	0.814	0.297	0.370533	0.253096	0.4552	5.16947	0.302	0.317335
7	ww	4516	10070	16002	21864	0.31079	0.398	11500176	662.911	0.793	0.68	0.539	0.207	5.21	1.566	1.242	0.845	0.323	0.420388	0.268447	0.4975	5.15816	0.32	0.337906
8	ww	4546	9422	15414	22084	0.294938	0.328	10838592	618.006	0.794	0.722	0.573	0.206	6.754	1.483	1.178	0.85	0.305	0.448345	0.302323	0.527465	7.53912	0.278	0.380317
8	ww	4646	9870	16092	22562	0.303516	0.354	11151550	622.435	0.794	0.708	0.563	0.206	6.13	1.528	1.214	0.86	0.315	0.437651	0.286421	0.508896	6.35208	0.292	0.36113
8	ww	4018	8435	14945	20399	0.297617	0.321	10666436	651.147	0.803	0.73	0.586	0.197	7.441	1.484	1.192	0.87	0.292	0.3959	0.266779	0.455057	6.21365	0.27	0.332947
8	ww	4367	9282	16560	22054	0.300481	0.334	11164853	631.246	0.802	0.722	0.579	0.198	7.027	1.498	1.201	0.867	0.297	0.373647	0.249431	0.430966	5.322	0.278	0.310624
8	ww	4287	9033	13509	19711	0.300615	0.37	13373824	867.079	0.783	0.692	0.542	0.217	5.27	1.536	1.202	0.832	0.334	0.482922	0.314402	0.580435	7.29063	0.308	0.402101
8	ww	4666	9890	13220	19501	0.326574	0.46	14009716	944.369	0.761	0.648	0.493	0.239	3.408	1.716	1.306	0.846	0.411	0.552784	0.322135	0.653409	6.42492	0.352	0.423391
8	ww	3868	8215	14556	20199	0.286459	0.305	9910713	606.865	0.809	0.734	0.593	0.191	8.201	1.419	1.147	0.842	0.272	0.396729	0.279584	0.471175	7.30696	0.266	0.345539
8	ww	4018	8943	14536	19751	0.2915	0.365	10106208	642.357	0.797	0.687	0.547	0.203	5.869	1.464	1.166	0.801	0.298	0.38599	0.263655	0.481886	5.45862	0.313	0.331469
9	ww	4337	8903	14257	20568	0.292378	0.329	9749180	600.652	0.789	0.719	0.567	0.211	6.447	1.483	1.17	0.841	0.313	0.455448	0.307113	0.541556	7.61578	0.281	0.388824
9	ww	4347	9053	14985	21735	0.294665	0.319	11576587	665.78	0.8	0.729	0.583	0.2	7.32	1.473	1.178	0.859	0.295	0.456723	0.310063	0.531692	8.31073	0.271	0.388199
9	ww	4088	9033	13041	18116	0.286517	0.404	11789365	840.417	0.774	0.647	0.501	0.226	4.261	1.479	1.145	0.742	0.334	0.4143	0.280122	0.558356	5.38705	0.353	0.361776
9	ww	4387	9501	16610	22024	0.313838	0.364	11158871	632.697	0.801	0.71	0.569	0.199	6.28	1.568	1.255	0.891	0.312	0.385338	0.245751	0.432478	4.78565	0.29	0.306968
9	ww	4556	9242	12004	17338	0.319141	0.468	12120240	948.227	0.737	0.633	0.467	0.263	2.798	1.732	1.277	0.809	0.455	0.53176	0.307021	0.657306	5.36671	0.367	0.417306
9	ww	4566	9761	13519	19322	0.33588	0.473	12779584	866.06	0.764	0.648	0.495	0.236	3.381	1.759	1.344	0.871	0.416	0.528094	0.300224	0.606307	5.20692	0.352	0.393264
9	ww	3868	7926	12403	18385	0.295134	0.33	13635423	939.273	0.79	0.72	0.569	0.21	6.474	1.494	1.18	0.85	0.314	0.485571	0.325014	0.571261	8.62608	0.28	0.412069
10	ww	4357	9312	15115	21565	0.293456	0.338	12096763	702.973	0.798	0.712	0.568	0.202	6.63	1.473	1.175	0.837	0.298	0.440104	0.298781	0.525811	7.35178	0.288	0.374826
10	ww	4118	8176	13041	18584	0.299444	0.336	10938911	756.181	0.778	0.719	0.56	0.222	5.851	1.54	1.199	0.862	0.341	0.457964	0.297379	0.531281	6.63196	0.281	0.383174
10	ww	4158	8744	14776	19930	0.293189	0.341	9869744	625.776	0.791	0.709	0.561	0.209	6.237	1.484	1.174	0.833	0.31	0.383186	0.258211	0.460007	5.31314	0.291	0.326782
10	ww	4337	9322	16161	21695	0.315996	0.363	12047239	694.045	0.8	0.713	0.57	0.2	6.289	1.58	1.264	0.901	0.316	0.403474	0.255363	0.447807	5.10013	0.287	0.318816
10	ww	4078	8096	12273	19182	0.292269	0.311	22031450	1458.65	0.787	0.734	0.578	0.213	6.873	1.487	1.171	0.859	0.316	0.534312	0.359322	0.622016	11.3103	0.266	0.457428
10	ww	4337	8824	12383	18973	0.302538	0.371	17884674	1221.96	0.771	0.693	0.535	0.229	4.871	1.567	1.209	0.838	0.358	0.543811	0.34704	0.648939	9.00409	0.307	0.45026
10	ww	3978	8584	13011	18325	0.296689	0.381	12403844	864.56	0.783	0.679	0.532	0.217	5.034	1.515	1.186	0.805	0.329	0.439159	0.289874	0.545539	6.04286	0.321	0.370391
10	ww	4726	9392	14167	20588	0.311903	0.367	13708429	864.231	0.77	0.706	0.544	0.23	4.971	1.62	1.248	0.881	0.372	0.505561	0.312075	0.573849	6.69389	0.294	0.404804
11	ww	4397	8754	13998	20279	0.292525	0.321	11539727	726.592	0.783	0.726	0.568	0.217	6.388	1.496	1.171	0.85	0.324	0.462755	0.309329	0.544418	7.63363	0.274	0.395479
11	ww	4457	8973	14566	20798	0.294	0.325	10620813	649.949	0.786	0.724	0.569	0.214	6.422	1.495	1.174	0.85	0.32	0.448641	0.300095	0.527813	7.17855	0.276	0.381372
11	ww	4357	9093	15763	21485	0.302886	0.335	9585682	559.65	0.797	0.723	0.577	0.203	6.761	1.521	1.213	0.877	0.309	0.403935	0.265572	0.460587	5.773	0.277	0.334073
11	ww	4307	9172	16072	21675	0.311482	0.349	10768709	620.032	0.801	0.72	0.577	0.199	6.662	1.556	1.246	0.897	0.309	0.402596	0.258738	0.448825	5.42492	0.28	0.322605
11	ww	4148	7996	11446	17418	0.294851	0.342	13137192	989.992	0.762	0.71	0.541	0.238	5.054	1.55	1.181	0.838	0.369	0.53069	0.34238	0.633281	8.72768	0.29	0.450038
11	ww	4427	9482	13629	19990	0.323267	0.42	14403431	925.492	0.779	0.675	0.526	0.221	4.398	1.662	1.294	0.874	0.368	0.528554	0.318023	0.604753	6.72921	0.325	0.408726
11	ww	3609	7049	10169	15194	0.275312	0.327	9633552	831.554	0.762	0.703	0.536	0.238	5.263	1.444	1.101	0.774	0.343	0.477838	0.330913	0.617362	8.49152	0.297	0.433751
11	ww	4626	8824	13041	19222	0.308574	0.355	13348881	914.557	0.759	0.712	0.541	0.241	4.806	1.626	1.235	0.88	0.391	0.521406	0.320668	0.592507	6.98807	0.288	0.423472
12	ww	3908	7976	13888	19920	0.277494	0.282	11362740	709.639	0.804	0.746	0.6	0.196	8.726	1.379	1.108	0.827	0.27	0.418559	0.303524	0.506117	8.94216	0.254	0.376717
12	ww	4018	8156	14157	20528	0.284277	0.285	10914905	661.109	0.804	0.749	0.603	0.196	8.692	1.413	1.137	0.852	0.277	0.438287	0.310182	0.514421	9.20829	0.251	0.385887
12	ww	3679	7099	11725	16341	0.286006	0.309	13454459	1062.59	0.775	0.73	0.566	0.225	6.307	1.475	1.143	0.834	0.332	0.417722	0.283202	0.500866	6.32888	0.27	0.364555
12	ww	4038	7906	12841	18534	0.28576	0.305	16076502	1109.03	0.782	0.733	0.573	0.218	6.739	1.464	1.145	0.839	0.319	0.448933	0.306648	0.535081	7.75598	0.267	0.392729
12	ww	4058	9432	13679	20040	0.292934	0.394	12171856	761.598	0.798	0.664	0.529	0.202	5.289	1.47	1.172	0.778	0.298	0.466702	0.317485	0.599875	7.92935	0.336	0.39801
12	ww	4068	8365	11605	17517	0.298901	0.382	13395623	996.031	0.768	0.68	0.522	0.232	4.516	1.559	1.197	0.815	0.362	0.52525	0.336915	0.644479	8.18647	0.32	0.439587
12	ww	3978	7627	11535	17667	0.270104	0.288	20534924	1500.1	0.775	0.733	0.568	0.225	6.781	1.396	1.082	0.794	0.314	0.483236	0.346158	0.60861	10.5444	0.267	0.447951
12	ww	3868	7577	12124	17288	0.287649	0.318	13073369	974.171	0.776	0.724	0.562	0.224	6.128	1.482	1.151	0.833	0.332	0.443587	0.299316	0.532517	6.98051	0.276	0.384799
13	ww	3878	8156	15045	20439	0.302922	0.313	9706950	586.133	0.81	0.742	0.601	0.19	8.192	1.497	1.213	0.899	0.284	0.395496	0.264192	0.439929	6.43472	0.258	0.325705
13	ww	4098	8804	15344	20887	0.313055	0.351	9958611	593.163	0.804	0.72	0.578	0.196	6.744	1.56	1.254	0.902	0.306	0.413679	0.265179	0.458624	5.71314	0.28	0.330157
13	ww	4447	9103	13370	17986	0.308233	0.424	10164195	750.735	0.753	0.656	0.494	0.247	3.547	1.638	1.233	0.809	0.405	0.420302	0.256595	0.519533	3.8354	0.344	0.340941
13	ww	4237	8465	12881	17946	0.318569	0.393	11134892	812.232	0.764	0.692	0.528	0.236	4.352	1.667	1.273	0.881	0.394	0.470834	0.282444	0.534432	4.99572	0.308	0.369465
13	ww	4018	8485	14536	21795	0.287528	0.289	12974514	729.848	0.816	0.749	0.611	0.184	9.337	1.412	1.152	0.862	0.26	0.469769	0.332698	0.544976	11.1828	0.251	0.408337
13	ww	4108	8455	12782	19063	0.312208	0.363	15114610	1010.67	0.785	0.709	0.556	0.215	5.586	1.591	1.248	0.885	0.343	0.523918	0.329301	0.591997	8.10508	0.291	0.419993
13	ww	4118	8395	12881	18714	0.29349	0.344	16677821	1142.63	0.78	0.707	0.551	0.22	5.678	1.506	1.175	0.83	0.331	0.469625	0.311836	0.565813	7.39931	0.293	0.39963
13	ww	4746	10987	18026	24127	0.309767	0.399	11265431	581.262	0.803	0.678	0.545	0.197	5.572	1.543	1.24	0.84	0.304	0.390326	0.252966	0.464674	4.83661	0.322	0.314793
14	ww	4317	8714	15882	21934	0.29749	0.297	11253795	638.803	0.803	0.75	0.603	0.197	8.295	1.479	1.188	0.892	0.291	0.408672	0.276316	0.458152	7.01373	0.25	0.343532
14	ww	4148	8405	15214	21216	0.304714	0.304	13399249	785.051	0.804	0.751	0.604	0.196	8.181	1.514	1.218	0.914	0.296	0.429751	0.283851	0.470187	7.2603	0.249	0.351652
14	ww	4457	9721	17039	21944	0.301471	0.363	10961957	626.863	0.797	0.699	0.557	0.203	6.028	1.511	1.204	0.842	0.307	0.337674	0.223477	0.401039	4.03609	0.301	0.280494
14	ww	4367	9462	16710	21466	0.311272	0.371	11778919	688.866	0.797	0.702	0.559	0.203	5.905	1.562	1.244	0.874	0.318	0.346101	0.221575	0.395996	3.87143	0.298	0.278145
14	ww	4048	8195	13470	19860	0.298358	0.313	13095031	828.17	0.796	0.738	0.587	0.204	7.338	1.497	1.192	0.88	0.305	0.482641	0.322406	0.548456	8.91291	0.262	0.404123
14	ww	4247	8963	15025	20688	0.298072	0.342	9795581	595.802	0.795	0.713	0.567	0.205	6.414	1.501	1.193	0.85	0.308	0.409923	0.2731	0.482263	5.97452	0.287	0.344444
14	ww	3988	8495	14467	20209	0.294224	0.327	12744610	785.686	0.803	0.722	0.58	0.197	7.21	1.466	1.177	0.85	0.289	0.416396	0.284035	0.489877	6.92385	0.278	0.353986
14	ww	4387	9492	16211	22433	0.306658	0.347	11946324	661.993	0.804	0.717	0.577	0.196	6.841	1.524	1.226	0.879	0.298	0.423021	0.277573	0.481253	6.34654	0.283	0.344786
15	ww	3988	6969	12851	18853	0.314155	0.252	8414102	566.034	0.788	0.799	0.63	0.212	9.319	1.595	1.257	1.005	0.337	0.506507	0.31756	0.503988	9.46883	0.201	0.403767
15	ww	3878	6820	12413	18165	0.319296	0.263	7731705	541.171	0.787	0.794	0.625	0.213	8.762	1.621	1.275	1.013	0.346	0.51451	0.317403	0.507907	9.04357	0.206	0.402604
15	ww	4088	7787	13659	19432	0.32563	0.314	7796906	508.14	0.79	0.759	0.599	0.21	7.155	1.652	1.304	0.99	0.347	0.489892	0.296545	0.494841	7.00884	0.241	0.376238
15	ww	4158	8185	14058	19741	0.341495	0.353	8509299	546.063	0.789	0.742	0.585	0.211	6.216	1.73	1.366	1.013	0.364	0.499399	0.28867	0.49299	6.04412	0.258	0.364692
15	ww	4237	7896	13081	19462	0.321435	0.309	9304724	611.148	0.782	0.76	0.594	0.218	6.906	1.645	1.287	0.977	0.358	0.539463	0.327941	0.552162	8.51476	0.24	0.419113
15	ww	4187	7846	12961	19701	0.324357	0.306	9791886	631.165	0.787	0.764	0.602	0.213	7.285	1.648	1.298	0.992	0.35	0.562729	0.341462	0.567267	9.54986	0.236	0.434446
15	ww	5384	10179	17627	23051	0.347261	0.377	8375874	474.097	0.766	0.729	0.558	0.234	4.861	1.812	1.389	1.012	0.423	0.427081	0.235696	0.422017	3.54928	0.271	0.307013
15	ww	5754	10696	18368	23993	0.36168	0.392	9226505	505.867	0.76	0.729	0.554	0.24	4.48	1.904	1.447	1.055	0.457	0.44552	0.233992	0.422294	3.27481	0.271	0.308405
16	ww	4178	7468	12951	18484	0.320689	0.295	8120408	567.623	0.774	0.77	0.596	0.226	6.911	1.659	1.284	0.989	0.375	0.49637	0.299198	0.50189	6.96346	0.23	0.386761
16	ww	4277	7537	12582	17916	0.330516	0.316	8032173	588.912	0.761	0.761	0.579	0.239	5.849	1.736	1.321	1.006	0.414	0.516971	0.297794	0.513887	6.18319	0.239	0.391084
16	ww	4307	8146	14307	19152	0.321919	0.333	7734342	521.007	0.775	0.741	0.575	0.225	5.947	1.661	1.288	0.955	0.374	0.419143	0.252344	0.438893	4.65169	0.259	0.326373
16	ww	4287	7717	13380	18195	0.337563	0.333	7287429	523.974	0.764	0.753	0.576	0.236	5.614	1.765	1.349	1.017	0.416	0.46647	0.264289	0.458672	4.7568	0.247	0.346204
16	ww	3948	7149	12044	18026	0.317756	0.289	9235812	656.046	0.781	0.773	0.603	0.219	7.446	1.627	1.271	0.982	0.356	0.541079	0.332563	0.550997	9.13742	0.227	0.424918
16	ww	4068	7537	12562	18873	0.322219	0.302	11622425	785.034	0.784	0.766	0.601	0.216	7.243	1.642	1.288	0.986	0.354	0.549795	0.334832	0.557601	9.12911	0.234	0.426275
16	ww	4536	8335	14058	19252	0.338944	0.35	9225546	626.906	0.764	0.742	0.567	0.236	5.259	1.773	1.355	1.005	0.418	0.478876	0.270094	0.476494	4.78672	0.258	0.352949
16	ww	4855	7827	11745	17777	0.416313	0.383	10539010	815.587	0.727	0.77	0.56	0.273	3.89	2.29	1.665	1.282	0.626	0.777657	0.339588	0.606596	5.99806	0.23	0.466801
17	ww	4317	8495	14477	19970	0.300659	0.321	38424334	2454.76	0.784	0.733	0.575	0.216	6.491	1.534	1.202	0.882	0.332	0.421989	0.27509	0.478445	5.95448	0.267	0.350923
17	ww	4596	9392	16710	21446	0.314444	0.358	40105057	2380.12	0.786	0.715	0.562	0.214	5.764	1.599	1.256	0.899	0.343	0.352975	0.220748	0.392631	3.72612	0.285	0.281068
17	ww	4078	7268	10339	14287	0.287228	0.359	11344529	1111.23	0.715	0.688	0.491	0.285	3.423	1.609	1.15	0.791	0.459	0.445298	0.276755	0.562956	4.40916	0.312	0.386718
17	ww	4128	7149	10189	14118	0.290176	0.351	10367584	1037.8	0.708	0.698	0.494	0.292	3.402	1.641	1.161	0.81	0.48	0.456765	0.278345	0.563907	4.39909	0.302	0.393293
17	ww	4098	7817	10857	15972	0.294535	0.369	11548888	972.62	0.743	0.687	0.511	0.257	4.007	1.586	1.179	0.81	0.407	0.508112	0.320373	0.627299	6.74423	0.313	0.430773
17	ww	4058	8455	12632	18295	0.299505	0.37	11167104	784.372	0.778	0.691	0.538	0.222	5.104	1.538	1.197	0.827	0.341	0.47657	0.309863	0.576263	6.94121	0.309	0.397766
17	ww	3470	6710	11286	16102	0.258293	0.265	11772189	931.934	0.784	0.744	0.583	0.216	8.011	1.317	1.033	0.768	0.284	0.394395	0.299464	0.513535	8.45677	0.256	0.381254
17	ww	4457	8554	12203	17019	0.304315	0.397	13392674	1066.13	0.738	0.674	0.497	0.262	3.533	1.648	1.216	0.82	0.432	0.466414	0.283018	0.568798	4.66037	0.326	0.383378
18	ww	4297	7996	12492	17537	0.296191	0.331	11698190	883.549	0.755	0.721	0.544	0.245	5.058	1.571	1.186	0.855	0.385	0.452011	0.287722	0.528668	5.67328	0.279	0.381042
18	ww	4347	7348	10389	14935	0.299011	0.339	10351870	977.698	0.709	0.717	0.508	0.291	3.651	1.686	1.196	0.857	0.491	0.51389	0.304799	0.599639	5.46827	0.283	0.429354
18	ww	3858	7328	12064	17218	0.270473	0.281	13143376	983.786	0.776	0.74	0.574	0.224	7.083	1.394	1.081	0.8	0.312	0.417177	0.299266	0.521471	7.71862	0.26	0.385778
18	ww	3998	7946	13848	18714	0.292605	0.314	10720718	728.508	0.786	0.732	0.575	0.214	6.735	1.491	1.172	0.858	0.318	0.387813	0.260103	0.451997	5.55508	0.268	0.330661
18	ww	3858	7777	13828	19551	0.285309	0.285	12602153	803.043	0.803	0.75	0.602	0.197	8.604	1.42	1.14	0.855	0.28	0.4161	0.293028	0.486667	8.15704	0.25	0.364685
18	ww	4108	7418	10459	14875	0.286253	0.352	15385915	1428.99	0.724	0.693	0.501	0.276	3.735	1.581	1.144	0.793	0.437	0.470098	0.297342	0.592809	5.4376	0.307	0.410142
18	ww	4487	9023	14167	19581	0.287838	0.346	10460486	693.023	0.771	0.699	0.539	0.229	5.241	1.494	1.152	0.806	0.342	0.412671	0.276219	0.511999	5.49873	0.301	0.358686
18	ww	4447	9561	17089	23031	0.311611	0.343	11401880	613.532	0.807	0.725	0.585	0.193	7.119	1.546	1.248	0.904	0.299	0.399127	0.258168	0.441512	5.62793	0.275	0.319737
19	ww	4706	8804	13878	19242	0.316578	0.357	13244912	911.18	0.755	0.718	0.542	0.245	4.698	1.675	1.265	0.908	0.41	0.467138	0.278889	0.514469	4.97801	0.282	0.369015
19	ww	4556	8056	11755	16690	0.301617	0.348	11420409	941.191	0.727	0.712	0.517	0.273	3.954	1.662	1.208	0.86	0.454	0.491792	0.295904	0.571851	5.2811	0.288	0.406708
19	ww	4227	7777	11834	16630	0.306581	0.351	12555163	1012.27	0.746	0.714	0.532	0.254	4.456	1.642	1.225	0.874	0.417	0.474955	0.289254	0.543426	5.30365	0.286	0.386681
19	ww	4028	6939	9930	14058	0.301486	0.35	10715337	1068.33	0.713	0.71	0.506	0.287	3.605	1.689	1.205	0.855	0.484	0.497241	0.2944	0.581569	5.01052	0.29	0.411565
19	ww	4546	9531	13489	18604	0.315847	0.448	12089816	859.995	0.756	0.645	0.488	0.244	3.363	1.674	1.265	0.816	0.409	0.459358	0.274407	0.562938	4.33157	0.355	0.36385
19	ww	4098	8305	12752	17557	0.303123	0.379	9849916	731.846	0.767	0.687	0.527	0.233	4.564	1.583	1.213	0.834	0.369	0.432278	0.273075	0.518319	4.91115	0.313	0.35701
19	ww	4606	8843	12642	17816	0.303203	0.389	12812615	969.918	0.741	0.679	0.504	0.259	3.709	1.637	1.214	0.825	0.423	0.47504	0.29019	0.575807	5.03465	0.321	0.391673
19	ww	4816	10698	16600	21525	0.328811	0.463	12409949	742.71	0.776	0.648	0.503	0.224	3.769	1.694	1.315	0.852	0.379	0.388026	0.229059	0.455429	3.15205	0.352	0.294751
20	ww	4357	8634	14457	20249	0.333483	0.359	13447682	846.192	0.785	0.731	0.574	0.215	5.829	1.699	1.334	0.975	0.366	0.485784	0.285924	0.49824	5.78812	0.269	0.36446
20	ww	4317	8604	14307	19870	0.332864	0.367	11061359	711.204	0.783	0.724	0.567	0.217	5.57	1.7	1.331	0.964	0.369	0.476036	0.280021	0.493814	5.43385	0.276	0.35768
20	ww	3988	7996	13001	18056	0.293961	0.335	11033980	784.332	0.779	0.715	0.557	0.221	5.873	1.508	1.175	0.84	0.333	0.421982	0.279829	0.50236	5.92871	0.285	0.359326
20	ww	4028	8734	15035	20070	0.292308	0.343	10573905	659.139	0.799	0.707	0.565	0.201	6.556	1.463	1.17	0.826	0.294	0.367584	0.251253	0.445016	5.25696	0.293	0.313864
20	ww	4437	8774	15234	20688	0.325994	0.348	11085502	682.143	0.786	0.733	0.576	0.214	6.056	1.661	1.305	0.957	0.356	0.437933	0.263656	0.45761	5.10939	0.267	0.33561
20	ww	4387	8445	14217	18983	0.326414	0.363	10729155	735.075	0.769	0.722	0.555	0.231	5.083	1.7	1.307	0.944	0.393	0.426982	0.251166	0.452311	4.19782	0.278	0.326528
20	ww	4118	8814	14895	19402	0.316518	0.389	9480853	620.312	0.788	0.693	0.546	0.212	5.212	1.606	1.265	0.876	0.341	0.373795	0.232749	0.426706	3.87933	0.307	0.294884
20	ww	4048	7956	12263	17009	0.308437	0.372	9075543	700.219	0.762	0.698	0.532	0.238	4.579	1.62	1.234	0.862	0.386	0.450834	0.278293	0.52301	5.02078	0.302	0.366175
21	ww	4586	9242	14606	20100	0.321542	0.386	9571687	616.971	0.772	0.7	0.54	0.228	4.738	1.665	1.285	0.9	0.38	0.45548	0.273562	0.506089	4.85482	0.3	0.354132
21	ww	4716	10090	16750	22393	0.33058	0.402	9399733	531.749	0.789	0.696	0.549	0.211	5.127	1.674	1.321	0.92	0.352	0.421836	0.251993	0.458517	4.34144	0.304	0.319228
21	ww	4417	9252	14556	18953	0.319431	0.425	9079982	624.655	0.767	0.667	0.512	0.233	3.962	1.667	1.278	0.853	0.388	0.385435	0.231215	0.451859	3.26606	0.333	0.30249
21	ww	4287	9282	14367	18933	0.317403	0.433	11866547	810.224	0.774	0.659	0.51	0.226	4.023	1.641	1.269	0.836	0.372	0.396176	0.241423	0.473895	3.62376	0.341	0.311757
21	ww	4088	7677	10947	16640	0.297275	0.34	12404183	988.224	0.754	0.714	0.539	0.246	4.864	1.576	1.189	0.849	0.387	0.53972	0.342462	0.635713	8.48811	0.286	0.453553
21	ww	4088	8375	13629	20130	0.292812	0.313	10470204	652.674	0.797	0.733	0.584	0.203	7.317	1.471	1.172	0.859	0.299	0.474775	0.322757	0.552707	9.0414	0.267	0.405249
21	ww	4636	9442	15115	21485	0.323412	0.369	15268213	906.179	0.784	0.715	0.561	0.216	5.518	1.65	1.294	0.925	0.356	0.489411	0.296612	0.529092	6.1998	0.285	0.378064
21	ww	4656	9352	15115	21685	0.320926	0.354	14741559	865.674	0.785	0.724	0.569	0.215	5.88	1.634	1.283	0.929	0.351	0.495087	0.302991	0.532925	6.70897	0.276	0.385812
22	ww	4526	9103	15155	21067	0.31622	0.35	13448666	813.05	0.785	0.723	0.568	0.215	5.935	1.609	1.264	0.914	0.346	0.451083	0.28035	0.493526	5.78328	0.277	0.357415
22	ww	4317	8225	12981	18624	0.298368	0.326	14173307	990.655	0.768	0.727	0.558	0.232	5.672	1.555	1.194	0.868	0.36	0.470491	0.302566	0.54204	6.71336	0.273	0.394422
22	ww	4098	8176	11844	17567	0.317899	0.385	10461939	776.742	0.767	0.697	0.535	0.233	4.565	1.658	1.271	0.886	0.387	0.540017	0.325704	0.609499	7.12512	0.303	0.424902
22	ww	3789	7398	11236	16650	0.281524	0.316	31996785	2487.89	0.772	0.719	0.556	0.228	5.963	1.459	1.127	0.811	0.332	0.473438	0.324495	0.58377	8.36322	0.281	0.420963
22	ww	4148	8176	13141	17807	0.306887	0.362	11785039	862.804	0.767	0.705	0.541	0.233	4.92	1.6	1.227	0.865	0.373	0.419675	0.262297	0.485173	4.63661	0.295	0.341606
22	ww	4008	8176	13390	18415	0.293809	0.34	10330394	717.04	0.782	0.711	0.556	0.218	5.872	1.504	1.177	0.836	0.327	0.410588	0.272997	0.491134	5.66739	0.289	0.348789
22	ww	4576	8893	12861	17856	0.335307	0.436	13888821	1045.85	0.744	0.675	0.502	0.256	3.345	1.801	1.34	0.904	0.462	0.504418	0.280077	0.557985	4.22262	0.325	0.37613
22	ww	4646	9422	14267	19820	0.332011	0.418	15236943	1004.15	0.766	0.685	0.525	0.234	4.101	1.734	1.327	0.91	0.406	0.485676	0.28009	0.53371	4.69396	0.315	0.365955
23	ww	4158	8624	15294	21236	0.290624	0.304	11510160	673.976	0.804	0.738	0.594	0.196	8.036	1.443	1.161	0.857	0.283	0.403786	0.279824	0.471162	7.15959	0.262	0.347933
23	ww	4566	9462	16600	22502	0.309557	0.338	12019272	670.12	0.797	0.727	0.58	0.203	6.733	1.554	1.239	0.9	0.315	0.407333	0.262119	0.452593	5.5668	0.273	0.329059
23	ww	3958	7866	11615	16730	0.306391	0.375	10639137	833.005	0.763	0.694	0.53	0.237	4.561	1.605	1.225	0.85	0.38	0.490196	0.305418	0.576701	6.2139	0.306	0.400485
23	ww	3759	7328	11176	16241	0.301645	0.345	8407013	673.531	0.769	0.714	0.549	0.231	5.28	1.571	1.207	0.862	0.364	0.489755	0.311747	0.568162	6.94679	0.286	0.405784
23	ww	4148	8784	15493	20518	0.31603	0.358	12215041	746.185	0.798	0.717	0.572	0.202	6.305	1.584	1.264	0.906	0.32	0.38836	0.245177	0.428654	4.73034	0.283	0.306964
23	ww	4227	8943	15643	20768	0.296377	0.338	11306366	683.536	0.796	0.715	0.569	0.204	6.6	1.487	1.184	0.846	0.303	0.367649	0.247242	0.434573	5.0726	0.285	0.309836
23	ww	4317	9292	15673	20748	0.336877	0.408	11913418	725.057	0.792	0.697	0.552	0.208	5.154	1.701	1.347	0.939	0.354	0.416079	0.244609	0.443109	4.10095	0.303	0.308867
23	ww	4457	8804	13310	19083	0.314592	0.374	13255705	906.311	0.766	0.703	0.539	0.234	4.732	1.64	1.257	0.883	0.383	0.497407	0.303297	0.563315	6.10419	0.297	0.394708
24	ww	4536	9053	14367	20289	0.298181	0.342	11964999	759.538	0.776	0.713	0.554	0.224	5.627	1.535	1.192	0.85	0.343	0.448056	0.291893	0.527124	6.27254	0.287	0.375928
24	ww	4826	9781	15294	20738	0.321933	0.401	7807065	490.64	0.767	0.689	0.528	0.233	4.345	1.678	1.288	0.887	0.391	0.440971	0.262796	0.497149	4.29573	0.311	0.342132
24	ww	3759	7817	11635	17587	0.302424	0.355	20113123	1454.52	0.786	0.707	0.556	0.214	5.762	1.537	1.208	0.854	0.329	0.52099	0.338965	0.610058	9.01457	0.293	0.430431
24	ww	3938	8066	12084	18175	0.292293	0.339	16811472	1180.83	0.783	0.71	0.556	0.217	5.93	1.493	1.17	0.83	0.324	0.500317	0.335109	0.602792	8.9992	0.29	0.427829
24	ww	4188	8684	14556	19691	0.299129	0.347	12659980	816.615	0.787	0.71	0.559	0.213	5.963	1.52	1.197	0.85	0.323	0.396059	0.260565	0.465951	5.20265	0.29	0.331226
24	ww	4247	9063	15474	20429	0.316685	0.377	10941646	676.162	0.792	0.702	0.556	0.208	5.62	1.6	1.267	0.89	0.333	0.387121	0.241951	0.434967	4.32633	0.298	0.306204
24	ww	4078	7627	11326	16660	0.306662	0.346	11860802	942.68	0.755	0.718	0.542	0.245	4.841	1.622	1.225	0.88	0.397	0.520227	0.320732	0.591167	7.00002	0.282	0.423939
24	ww	4108	7498	11087	15932	0.30868	0.354	14503030	1226.58	0.742	0.713	0.529	0.258	4.302	1.665	1.235	0.881	0.429	0.505714	0.303732	0.574023	5.79714	0.287	0.40976
25	ww	4666	10070	17298	23370	0.296793	0.343	11171461	597.277	0.8	0.711	0.569	0.2	6.646	1.484	1.188	0.845	0.296	0.385727	0.259924	0.456481	5.58173	0.289	0.324636
25	ww	4646	10439	16730	22343	0.303198	0.397	12252409	692.344	0.792	0.673	0.533	0.208	5.116	1.53	1.212	0.815	0.318	0.384859	0.251542	0.47222	4.57743	0.327	0.317172
25	ww	4197	9242	12592	16710	0.314375	0.507	8614462	688.441	0.749	0.597	0.447	0.251	2.628	1.679	1.257	0.75	0.422	0.413903	0.246518	0.551871	3.23638	0.403	0.329098
25	ww	4128	9262	14277	19412	0.293236	0.394	10149905	664.087	0.787	0.664	0.523	0.213	4.915	1.489	1.173	0.779	0.317	0.394	0.264607	0.505777	5.0299	0.336	0.335972
25	ww	4267	9222	15783	20578	0.324245	0.394	12994575	796.676	0.793	0.696	0.552	0.207	5.36	1.635	1.296	0.902	0.339	0.381039	0.233052	0.422438	3.9204	0.304	0.293973
25	ww	4407	9422	16211	21097	0.310337	0.373	11626257	696.6	0.791	0.7	0.553	0.209	5.624	1.568	1.24	0.868	0.327	0.364297	0.232332	0.419697	4.06748	0.3	0.29275
25	ww	5095	11366	16929	22064	0.349744	0.517	10534407	620.803	0.769	0.63	0.485	0.231	3.124	1.819	1.399	0.882	0.42	0.423381	0.232755	0.480024	2.88397	0.37	0.302611
25	ww	4995	11725	18026	22662	0.332077	0.506	11353024	642.612	0.78	0.619	0.483	0.22	3.376	1.702	1.327	0.822	0.375	0.347958	0.204441	0.423307	2.47806	0.381	0.26241
